# Supplementary material for: Identification of the core bacteria in rectums of diarrheic and non-diarrheic piglets
Source: Sci Rep. 2019 Dec 10;9:18675. doi: 10.1038/s41598-019-55328-y (PMC6904459; doi:10.1038/s41598-019-55328-y)
Supplement: Supplementary file 1 — Supplementary Table 1 [file 41598_2019_55328_MOESM1_ESM.zip]

Archive with 1 entries (1 files):
- 41598_2019_55328_MOESM1_ESM.xml
