# Supplementary material for: Identification of the core bacteria in rectums of diarrheic and non-diarrheic piglets
Source: Sci Rep. 2019 Dec 10;9:18675. doi: 10.1038/s41598-019-55328-y (PMC6904459; doi:10.1038/s41598-019-55328-y)
Supplement: Supplementary file 1 — Supplementary Table 1 [file 41598_2019_55328_MOESM1_ESM.zip › 41598_2019_55328_MOESM1_ESM.xml]

<?xml version="1.0"?>
<?mso-application progid="Excel.Sheet"?>
<Workbook xmlns="urn:schemas-microsoft-com:office:spreadsheet"
 xmlns:o="urn:schemas-microsoft-com:office:office"
 xmlns:x="urn:schemas-microsoft-com:office:excel"
 xmlns:ss="urn:schemas-microsoft-com:office:spreadsheet"
 xmlns:html="http://www.w3.org/TR/REC-html40">
 <DocumentProperties xmlns="urn:schemas-microsoft-com:office:office">
  <Created>2006-09-13T11:21:51Z</Created>
  <LastSaved>2019-09-29T12:44:35Z</LastSaved>
  <Version>15.00</Version>
 </DocumentProperties>
 <OfficeDocumentSettings xmlns="urn:schemas-microsoft-com:office:office">
  <AllowPNG/>
  <RemovePersonalInformation/>
 </OfficeDocumentSettings>
 <ExcelWorkbook xmlns="urn:schemas-microsoft-com:office:excel">
  <WindowHeight>11160</WindowHeight>
  <WindowWidth>20730</WindowWidth>
  <WindowTopX>-120</WindowTopX>
  <WindowTopY>-120</WindowTopY>
  <ActiveSheet>1</ActiveSheet>
  <ProtectStructure>False</ProtectStructure>
  <ProtectWindows>False</ProtectWindows>
 </ExcelWorkbook>
 <Styles>
  <Style ss:ID="Default" ss:Name="Normal">
   <Alignment ss:Vertical="Center"/>
   <Borders/>
   <Font ss:FontName="宋体" x:CharSet="134" ss:Size="11" ss:Color="#000000"/>
   <Interior/>
   <NumberFormat/>
   <Protection/>
  </Style>
  <Style ss:ID="s16" ss:Name="常规 2">
   <Alignment ss:Vertical="Bottom"/>
   <Borders/>
   <Font ss:FontName="宋体" x:CharSet="134" ss:Size="12"/>
   <Interior/>
   <NumberFormat/>
   <Protection/>
  </Style>
  <Style ss:ID="s58" ss:Parent="s16">
   <Borders>
    <Border ss:Position="Bottom" ss:LineStyle="Continuous" ss:Weight="1"/>
    <Border ss:Position="Left" ss:LineStyle="Continuous" ss:Weight="1"/>
    <Border ss:Position="Right" ss:LineStyle="Continuous" ss:Weight="1"/>
    <Border ss:Position="Top" ss:LineStyle="Continuous" ss:Weight="1"/>
   </Borders>
   <Font ss:FontName="Times New Roman" x:Family="Roman" ss:Size="12"/>
  </Style>
  <Style ss:ID="s59" ss:Parent="s16">
   <Borders>
    <Border ss:Position="Bottom" ss:LineStyle="Continuous" ss:Weight="1"/>
    <Border ss:Position="Left" ss:LineStyle="Continuous" ss:Weight="1"/>
    <Border ss:Position="Right" ss:LineStyle="Continuous" ss:Weight="1"/>
    <Border ss:Position="Top" ss:LineStyle="Continuous" ss:Weight="1"/>
   </Borders>
   <Font ss:FontName="Times New Roman" x:Family="Roman" ss:Size="12"/>
   <NumberFormat ss:Format="_ * #,##0_ ;_ * \-#,##0_ ;_ * &quot;-&quot;_ ;_ @_ "/>
  </Style>
  <Style ss:ID="s60" ss:Parent="s16">
   <Borders>
    <Border ss:Position="Bottom" ss:LineStyle="Continuous" ss:Weight="1"/>
    <Border ss:Position="Left" ss:LineStyle="Continuous" ss:Weight="1"/>
    <Border ss:Position="Right" ss:LineStyle="Continuous" ss:Weight="1"/>
    <Border ss:Position="Top" ss:LineStyle="Continuous" ss:Weight="1"/>
   </Borders>
   <Font ss:FontName="Times New Roman" x:Family="Roman" ss:Size="12"/>
   <NumberFormat ss:Format="0_ "/>
  </Style>
  <Style ss:ID="s61">
   <Alignment ss:Horizontal="Left" ss:Vertical="Center"/>
   <Font ss:FontName="Times New Roman" x:Family="Roman" ss:Size="12"
    ss:Color="#000000"/>
  </Style>
  <Style ss:ID="s62" ss:Parent="s16">
   <Alignment ss:Vertical="Bottom"/>
   <Borders>
    <Border ss:Position="Bottom" ss:LineStyle="Continuous" ss:Weight="1"/>
    <Border ss:Position="Left" ss:LineStyle="Continuous" ss:Weight="1"/>
    <Border ss:Position="Right" ss:LineStyle="Continuous" ss:Weight="1"/>
    <Border ss:Position="Top" ss:LineStyle="Continuous" ss:Weight="1"/>
   </Borders>
   <Font ss:FontName="Times New Roman" x:Family="Roman" ss:Size="12"/>
   <Interior/>
  </Style>
  <Style ss:ID="s63" ss:Parent="s16">
   <Alignment ss:Vertical="Bottom"/>
   <Borders>
    <Border ss:Position="Bottom" ss:LineStyle="Continuous" ss:Weight="1"/>
    <Border ss:Position="Left" ss:LineStyle="Continuous" ss:Weight="1"/>
    <Border ss:Position="Right" ss:LineStyle="Continuous" ss:Weight="1"/>
    <Border ss:Position="Top" ss:LineStyle="Continuous" ss:Weight="1"/>
   </Borders>
   <Font ss:FontName="Times New Roman" x:Family="Roman" ss:Size="12"
    ss:Color="#000000"/>
   <Interior/>
  </Style>
  <Style ss:ID="s64" ss:Parent="s16">
   <Borders>
    <Border ss:Position="Bottom" ss:LineStyle="Continuous" ss:Weight="1"/>
    <Border ss:Position="Left" ss:LineStyle="Continuous" ss:Weight="1"/>
    <Border ss:Position="Right" ss:LineStyle="Continuous" ss:Weight="1"/>
    <Border ss:Position="Top" ss:LineStyle="Continuous" ss:Weight="1"/>
   </Borders>
   <Font ss:FontName="Times New Roman" x:Family="Roman" ss:Size="12"
    ss:Color="#000000"/>
  </Style>
  <Style ss:ID="s65">
   <Font ss:FontName="Times New Roman" x:Family="Roman" ss:Size="11"
    ss:Color="#000000"/>
  </Style>
  <Style ss:ID="s66">
   <Font ss:FontName="Times New Roman" x:Family="Roman" ss:Size="12"
    ss:Color="#000000"/>
  </Style>
  <Style ss:ID="s67">
   <Borders>
    <Border ss:Position="Bottom" ss:LineStyle="Continuous" ss:Weight="1"/>
    <Border ss:Position="Left" ss:LineStyle="Continuous" ss:Weight="1"/>
    <Border ss:Position="Right" ss:LineStyle="Continuous" ss:Weight="1"/>
    <Border ss:Position="Top" ss:LineStyle="Continuous" ss:Weight="1"/>
   </Borders>
   <Font ss:FontName="Times New Roman" x:Family="Roman" ss:Size="12"
    ss:Color="#000000"/>
   <NumberFormat/>
  </Style>
  <Style ss:ID="s68">
   <Alignment ss:Horizontal="Left" ss:Vertical="Center"/>
   <Font ss:FontName="Times New Roman" x:Family="Roman" ss:Size="12"
    ss:Color="#000000" ss:VerticalAlign="Superscript"/>
  </Style>
  <Style ss:ID="s69">
   <Borders>
    <Border ss:Position="Bottom" ss:LineStyle="Continuous" ss:Weight="1"/>
    <Border ss:Position="Left" ss:LineStyle="Continuous" ss:Weight="1"/>
    <Border ss:Position="Right" ss:LineStyle="Continuous" ss:Weight="1"/>
    <Border ss:Position="Top" ss:LineStyle="Continuous" ss:Weight="1"/>
   </Borders>
   <Font ss:FontName="Times New Roman" x:Family="Roman" ss:Size="12"
    ss:Color="#000000"/>
  </Style>
  <Style ss:ID="s70">
   <Alignment ss:Horizontal="Left" ss:Vertical="Center"/>
   <Font ss:FontName="Times New Roman" x:Family="Roman" ss:Size="11"
    ss:Color="#000000" ss:Italic="1"/>
  </Style>
  <Style ss:ID="s71" ss:Parent="s16">
   <Alignment ss:Horizontal="Center" ss:Vertical="Center" ss:WrapText="1"/>
   <Borders>
    <Border ss:Position="Bottom" ss:LineStyle="Continuous" ss:Weight="1"/>
    <Border ss:Position="Left" ss:LineStyle="Continuous" ss:Weight="1"/>
    <Border ss:Position="Right" ss:LineStyle="Continuous" ss:Weight="1"/>
    <Border ss:Position="Top" ss:LineStyle="Continuous" ss:Weight="1"/>
   </Borders>
   <Font ss:FontName="Times New Roman" x:Family="Roman" ss:Size="12"
    ss:Color="#000000"/>
   <NumberFormat ss:Format="#,##0"/>
  </Style>
  <Style ss:ID="s73">
   <Alignment ss:Horizontal="Left" ss:Vertical="Center"/>
   <Font ss:FontName="Times New Roman" x:Family="Roman" ss:Size="11"
    ss:Color="#000000"/>
  </Style>
  <Style ss:ID="s74">
   <Borders/>
   <Interior/>
  </Style>
  <Style ss:ID="s78">
   <Alignment ss:Horizontal="Center" ss:Vertical="Center"/>
   <Font ss:FontName="Times New Roman" x:Family="Roman" ss:Size="16"
    ss:Color="#000000" ss:Bold="1"/>
  </Style>
  <Style ss:ID="s79">
   <Alignment ss:Horizontal="Center" ss:Vertical="Center"/>
   <Font ss:FontName="Times New Roman" x:Family="Roman" ss:Size="12"
    ss:Color="#000000" ss:Bold="1"/>
  </Style>
  <Style ss:ID="s80" ss:Parent="s16">
   <Alignment ss:Horizontal="Left" ss:Vertical="Top"/>
   <Borders/>
   <Font ss:FontName="Times New Roman" x:Family="Roman" ss:Size="12"/>
  </Style>
 </Styles>
 <Worksheet ss:Name="Title">
  <Names>
   <NamedRange ss:Name="OLE_LINK15" ss:RefersTo="=Title!#REF!"/>
   <NamedRange ss:Name="OLE_LINK53" ss:RefersTo="=Title!R3C1"/>
   <NamedRange ss:Name="OLE_LINK55" ss:RefersTo="=Title!R5C1"/>
   <NamedRange ss:Name="OLE_LINK79" ss:RefersTo="=Title!R1C1"/>
   <NamedRange ss:Name="OLE_LINK97" ss:RefersTo="=Title!R2C1"/>
  </Names>
  <Table ss:ExpandedColumnCount="14" ss:ExpandedRowCount="11" x:FullColumns="1"
   x:FullRows="1" ss:DefaultColumnWidth="54" ss:DefaultRowHeight="13.5">
   <Column ss:Index="12" ss:AutoFitWidth="0" ss:Width="61.5"/>
   <Row ss:Height="20.25">
    <Cell ss:MergeAcross="13" ss:StyleID="s78"><Data ss:Type="String">Identification of the core bacteria in rectums of diarrheic and non-diarrheic piglets</Data><NamedCell
      ss:Name="OLE_LINK79"/></Cell>
   </Row>
   <Row ss:Height="18.75">
    <Cell ss:MergeAcross="11" ss:StyleID="s79"><ss:Data ss:Type="String"
      xmlns="http://www.w3.org/TR/REC-html40"><B><Font html:Color="#000000">Jing Sun</Font><Sup><Font
         html:Color="#000000">1,3,4*+</Font></Sup><Font html:Color="#000000">, Lei Du</Font><Sup><Font
         html:Color="#000000">1*</Font></Sup><Font html:Color="#000000">, XiaoLei Li</Font><Sup><Font
         html:Color="#000000">2*</Font></Sup><Font html:Color="#000000">, Hang Zhong</Font><Sup><Font
         html:Color="#000000">1</Font></Sup><Font html:Color="#000000">, Yuchun Ding</Font><Sup><Font
         html:Color="#000000">1,3,4</Font></Sup><Font html:Color="#000000">, Zuohua Liu</Font><Sup><Font
         html:Color="#000000">1,3,4</Font></Sup><Font html:Color="#000000">,  Liangpeng Ge</Font><Sup><Font
         html:Color="#000000">1,3,4+</Font></Sup></B></ss:Data><NamedCell
      ss:Name="OLE_LINK97"/></Cell>
   </Row>
   <Row ss:Height="18.75">
    <Cell ss:StyleID="s68"><ss:Data ss:Type="String"
      xmlns="http://www.w3.org/TR/REC-html40"><Sup><Font html:Color="#000000">1</Font></Sup><Font
       html:Color="#000000">Chongqing Academy of Animal Sciences, Chongqing, 402460, China</Font></ss:Data><NamedCell
      ss:Name="OLE_LINK53"/></Cell>
   </Row>
   <Row ss:Height="18.75">
    <Cell ss:StyleID="s68"><ss:Data ss:Type="String"
      xmlns="http://www.w3.org/TR/REC-html40"><Sup><Font html:Color="#000000">2 </Font></Sup><Font
       html:Color="#000000">Institute of Animal Genetics and Breeding, Sichuan Agricultural University, Chengdu, China</Font></ss:Data></Cell>
   </Row>
   <Row ss:Height="18.75">
    <Cell ss:StyleID="s68"><ss:Data ss:Type="String"
      xmlns="http://www.w3.org/TR/REC-html40"><Sup><Font html:Color="#000000">3 </Font></Sup><Font
       html:Color="#000000">Key Laboratory of Pig Industry Sciences, Ministry of Agriculture, Chongqing,China </Font></ss:Data><NamedCell
      ss:Name="OLE_LINK55"/></Cell>
   </Row>
   <Row ss:Height="18.75">
    <Cell ss:StyleID="s68"><ss:Data ss:Type="String"
      xmlns="http://www.w3.org/TR/REC-html40"><Sup><Font html:Color="#000000">4 </Font></Sup><Font
       html:Color="#000000">Chongqing Key Laboratory of Pig Industry Sciences, Chongqing, China</Font></ss:Data></Cell>
   </Row>
   <Row ss:Height="15">
    <Cell ss:StyleID="s70"/>
   </Row>
   <Row ss:Height="15">
    <Cell ss:StyleID="s73"><Data ss:Type="String">JS, LD and X.L.L contributed equally to this work.</Data></Cell>
   </Row>
   <Row ss:Height="15">
    <Cell ss:StyleID="s70"/>
   </Row>
   <Row ss:Height="15">
    <Cell ss:StyleID="s73"><Data ss:Type="String">Correspondence and requests for materials should be addressed to JS (sunjing85026@163.com) and L.P.G (email: geliangpeng1982@163.com).</Data></Cell>
   </Row>
   <Row ss:Height="15.75">
    <Cell ss:StyleID="s61"/>
   </Row>
  </Table>
  <WorksheetOptions xmlns="urn:schemas-microsoft-com:office:excel">
   <PageSetup>
    <Layout x:Orientation="Landscape"/>
    <Header x:Margin="0.3"/>
    <Footer x:Margin="0.3"/>
    <PageMargins x:Bottom="0.75" x:Left="0.7" x:Right="0.7" x:Top="0.75"/>
   </PageSetup>
   <Print>
    <ValidPrinterInfo/>
    <PaperSizeIndex>8</PaperSizeIndex>
    <HorizontalResolution>600</HorizontalResolution>
    <VerticalResolution>600</VerticalResolution>
   </Print>
   <Panes>
    <Pane>
     <Number>3</Number>
     <ActiveRow>12</ActiveRow>
     <ActiveCol>5</ActiveCol>
    </Pane>
   </Panes>
   <ProtectObjects>False</ProtectObjects>
   <ProtectScenarios>False</ProtectScenarios>
  </WorksheetOptions>
 </Worksheet>
 <Worksheet ss:Name="Supplementary Table 1">
  <Table ss:ExpandedColumnCount="1571" ss:ExpandedRowCount="93" x:FullColumns="1"
   x:FullRows="1" ss:DefaultColumnWidth="54" ss:DefaultRowHeight="13.5">
   <Column ss:AutoFitWidth="0" ss:Width="97.5"/>
   <Column ss:AutoFitWidth="0" ss:Width="150.75"/>
   <Column ss:AutoFitWidth="0" ss:Width="111.75"/>
   <Column ss:AutoFitWidth="0" ss:Width="83.25" ss:Span="1"/>
   <Column ss:Index="9" ss:AutoFitWidth="0" ss:Width="88.5"/>
   <Column ss:AutoFitWidth="0" ss:Width="86.25"/>
   <Row ss:Height="15.75">
    <Cell ss:MergeAcross="17" ss:MergeDown="1" ss:StyleID="s80"><Data
      ss:Type="String">Supplementary Table 1. Overall gene sequencing information regarding stool samples in this study.</Data></Cell>
    <Cell ss:StyleID="s66"/>
    <Cell ss:StyleID="s66"/>
    <Cell ss:StyleID="s66"/>
    <Cell ss:StyleID="s66"/>
    <Cell ss:StyleID="s66"/>
    <Cell ss:StyleID="s66"/>
    <Cell ss:StyleID="s66"/>
    <Cell ss:StyleID="s66"/>
    <Cell ss:StyleID="s66"/>
    <Cell ss:StyleID="s66"/>
    <Cell ss:StyleID="s66"/>
    <Cell ss:StyleID="s66"/>
    <Cell ss:StyleID="s66"/>
    <Cell ss:StyleID="s66"/>
    <Cell ss:StyleID="s66"/>
    <Cell ss:StyleID="s66"/>
    <Cell ss:StyleID="s66"/>
    <Cell ss:StyleID="s66"/>
    <Cell ss:StyleID="s66"/>
    <Cell ss:StyleID="s66"/>
    <Cell ss:StyleID="s66"/>
    <Cell ss:StyleID="s66"/>
    <Cell ss:StyleID="s66"/>
    <Cell ss:StyleID="s66"/>
    <Cell ss:StyleID="s66"/>
    <Cell ss:StyleID="s66"/>
    <Cell ss:StyleID="s66"/>
    <Cell ss:StyleID="s66"/>
    <Cell ss:StyleID="s66"/>
    <Cell ss:StyleID="s66"/>
    <Cell ss:StyleID="s66"/>
    <Cell ss:StyleID="s66"/>
    <Cell ss:StyleID="s66"/>
    <Cell ss:StyleID="s66"/>
    <Cell ss:StyleID="s66"/>
    <Cell ss:StyleID="s66"/>
    <Cell ss:StyleID="s66"/>
    <Cell ss:StyleID="s66"/>
    <Cell ss:StyleID="s66"/>
    <Cell ss:StyleID="s66"/>
    <Cell ss:StyleID="s66"/>
    <Cell ss:StyleID="s66"/>
    <Cell ss:StyleID="s66"/>
    <Cell ss:StyleID="s66"/>
    <Cell ss:StyleID="s66"/>
    <Cell ss:StyleID="s66"/>
    <Cell ss:StyleID="s66"/>
    <Cell ss:StyleID="s66"/>
    <Cell ss:StyleID="s66"/>
    <Cell ss:StyleID="s66"/>
    <Cell ss:StyleID="s66"/>
    <Cell ss:StyleID="s66"/>
    <Cell ss:StyleID="s66"/>
    <Cell ss:StyleID="s66"/>
    <Cell ss:StyleID="s66"/>
    <Cell ss:StyleID="s66"/>
    <Cell ss:StyleID="s66"/>
    <Cell ss:StyleID="s66"/>
    <Cell ss:StyleID="s66"/>
    <Cell ss:StyleID="s66"/>
    <Cell ss:StyleID="s66"/>
    <Cell ss:StyleID="s66"/>
    <Cell ss:StyleID="s66"/>
    <Cell ss:StyleID="s66"/>
    <Cell ss:StyleID="s66"/>
    <Cell ss:StyleID="s66"/>
    <Cell ss:StyleID="s66"/>
    <Cell ss:StyleID="s66"/>
    <Cell ss:StyleID="s66"/>
    <Cell ss:StyleID="s66"/>
    <Cell ss:StyleID="s66"/>
    <Cell ss:StyleID="s66"/>
    <Cell ss:StyleID="s66"/>
    <Cell ss:StyleID="s66"/>
    <Cell ss:StyleID="s66"/>
    <Cell ss:StyleID="s66"/>
    <Cell ss:StyleID="s66"/>
    <Cell ss:StyleID="s66"/>
    <Cell ss:StyleID="s66"/>
    <Cell ss:StyleID="s66"/>
    <Cell ss:StyleID="s66"/>
    <Cell ss:StyleID="s66"/>
    <Cell ss:StyleID="s66"/>
    <Cell ss:StyleID="s66"/>
    <Cell ss:StyleID="s66"/>
    <Cell ss:StyleID="s66"/>
    <Cell ss:StyleID="s66"/>
    <Cell ss:StyleID="s66"/>
    <Cell ss:StyleID="s66"/>
    <Cell ss:StyleID="s66"/>
    <Cell ss:StyleID="s66"/>
    <Cell ss:StyleID="s66"/>
    <Cell ss:StyleID="s66"/>
    <Cell ss:StyleID="s66"/>
    <Cell ss:StyleID="s66"/>
    <Cell ss:StyleID="s66"/>
    <Cell ss:StyleID="s66"/>
    <Cell ss:StyleID="s66"/>
    <Cell ss:StyleID="s66"/>
    <Cell ss:StyleID="s66"/>
    <Cell ss:StyleID="s66"/>
    <Cell ss:StyleID="s66"/>
    <Cell ss:StyleID="s66"/>
    <Cell ss:StyleID="s66"/>
    <Cell ss:StyleID="s66"/>
    <Cell ss:StyleID="s66"/>
    <Cell ss:StyleID="s66"/>
    <Cell ss:StyleID="s66"/>
    <Cell ss:StyleID="s66"/>
    <Cell ss:StyleID="s66"/>
    <Cell ss:StyleID="s66"/>
    <Cell ss:StyleID="s66"/>
    <Cell ss:StyleID="s66"/>
    <Cell ss:StyleID="s66"/>
    <Cell ss:StyleID="s66"/>
    <Cell ss:StyleID="s66"/>
    <Cell ss:StyleID="s66"/>
    <Cell ss:StyleID="s66"/>
    <Cell ss:StyleID="s66"/>
    <Cell ss:StyleID="s66"/>
    <Cell ss:StyleID="s66"/>
    <Cell ss:StyleID="s66"/>
    <Cell ss:StyleID="s66"/>
    <Cell ss:StyleID="s66"/>
    <Cell ss:StyleID="s66"/>
    <Cell ss:StyleID="s66"/>
    <Cell ss:StyleID="s66"/>
    <Cell ss:StyleID="s66"/>
    <Cell ss:StyleID="s66"/>
    <Cell ss:StyleID="s66"/>
    <Cell ss:StyleID="s66"/>
    <Cell ss:StyleID="s66"/>
    <Cell ss:StyleID="s66"/>
    <Cell ss:StyleID="s66"/>
    <Cell ss:StyleID="s66"/>
    <Cell ss:StyleID="s66"/>
    <Cell ss:StyleID="s66"/>
    <Cell ss:StyleID="s66"/>
    <Cell ss:StyleID="s66"/>
    <Cell ss:StyleID="s66"/>
    <Cell ss:StyleID="s66"/>
    <Cell ss:StyleID="s66"/>
    <Cell ss:StyleID="s66"/>
    <Cell ss:StyleID="s66"/>
    <Cell ss:StyleID="s66"/>
    <Cell ss:StyleID="s66"/>
    <Cell ss:StyleID="s66"/>
    <Cell ss:StyleID="s66"/>
    <Cell ss:StyleID="s66"/>
    <Cell ss:StyleID="s66"/>
    <Cell ss:StyleID="s66"/>
    <Cell ss:StyleID="s66"/>
    <Cell ss:StyleID="s66"/>
    <Cell ss:StyleID="s66"/>
    <Cell ss:StyleID="s66"/>
    <Cell ss:StyleID="s66"/>
    <Cell ss:StyleID="s66"/>
    <Cell ss:StyleID="s66"/>
    <Cell ss:StyleID="s66"/>
    <Cell ss:StyleID="s66"/>
    <Cell ss:StyleID="s66"/>
    <Cell ss:StyleID="s66"/>
    <Cell ss:StyleID="s66"/>
    <Cell ss:StyleID="s66"/>
    <Cell ss:StyleID="s66"/>
    <Cell ss:StyleID="s66"/>
    <Cell ss:StyleID="s66"/>
    <Cell ss:StyleID="s66"/>
    <Cell ss:StyleID="s66"/>
    <Cell ss:StyleID="s66"/>
    <Cell ss:StyleID="s66"/>
    <Cell ss:StyleID="s66"/>
    <Cell ss:StyleID="s66"/>
    <Cell ss:StyleID="s66"/>
    <Cell ss:StyleID="s66"/>
    <Cell ss:StyleID="s66"/>
    <Cell ss:StyleID="s66"/>
    <Cell ss:StyleID="s66"/>
    <Cell ss:StyleID="s66"/>
    <Cell ss:StyleID="s66"/>
    <Cell ss:StyleID="s66"/>
    <Cell ss:StyleID="s66"/>
    <Cell ss:StyleID="s66"/>
    <Cell ss:StyleID="s66"/>
    <Cell ss:StyleID="s66"/>
    <Cell ss:StyleID="s66"/>
    <Cell ss:StyleID="s66"/>
    <Cell ss:StyleID="s66"/>
    <Cell ss:StyleID="s66"/>
    <Cell ss:StyleID="s66"/>
    <Cell ss:StyleID="s66"/>
    <Cell ss:StyleID="s66"/>
    <Cell ss:StyleID="s66"/>
    <Cell ss:StyleID="s66"/>
    <Cell ss:StyleID="s66"/>
    <Cell ss:StyleID="s66"/>
    <Cell ss:StyleID="s66"/>
    <Cell ss:StyleID="s66"/>
    <Cell ss:StyleID="s66"/>
    <Cell ss:StyleID="s66"/>
    <Cell ss:StyleID="s66"/>
    <Cell ss:StyleID="s66"/>
    <Cell ss:StyleID="s66"/>
    <Cell ss:StyleID="s66"/>
    <Cell ss:StyleID="s66"/>
    <Cell ss:StyleID="s66"/>
    <Cell ss:StyleID="s66"/>
    <Cell ss:StyleID="s66"/>
    <Cell ss:StyleID="s66"/>
    <Cell ss:StyleID="s66"/>
    <Cell ss:StyleID="s66"/>
    <Cell ss:StyleID="s66"/>
    <Cell ss:StyleID="s66"/>
    <Cell ss:StyleID="s66"/>
    <Cell ss:StyleID="s66"/>
    <Cell ss:StyleID="s66"/>
    <Cell ss:StyleID="s66"/>
    <Cell ss:StyleID="s66"/>
    <Cell ss:StyleID="s66"/>
    <Cell ss:StyleID="s66"/>
    <Cell ss:StyleID="s66"/>
    <Cell ss:StyleID="s66"/>
    <Cell ss:StyleID="s66"/>
    <Cell ss:StyleID="s66"/>
    <Cell ss:StyleID="s66"/>
    <Cell ss:StyleID="s66"/>
    <Cell ss:StyleID="s66"/>
    <Cell ss:StyleID="s66"/>
    <Cell ss:StyleID="s66"/>
    <Cell ss:StyleID="s66"/>
    <Cell ss:StyleID="s66"/>
    <Cell ss:StyleID="s66"/>
    <Cell ss:StyleID="s66"/>
    <Cell ss:StyleID="s66"/>
    <Cell ss:StyleID="s66"/>
    <Cell ss:StyleID="s66"/>
    <Cell ss:StyleID="s66"/>
    <Cell ss:StyleID="s66"/>
    <Cell ss:StyleID="s66"/>
    <Cell ss:StyleID="s66"/>
    <Cell ss:StyleID="s66"/>
    <Cell ss:StyleID="s66"/>
    <Cell ss:StyleID="s66"/>
    <Cell ss:StyleID="s66"/>
    <Cell ss:StyleID="s66"/>
    <Cell ss:StyleID="s66"/>
    <Cell ss:StyleID="s66"/>
    <Cell ss:StyleID="s66"/>
    <Cell ss:StyleID="s66"/>
    <Cell ss:StyleID="s66"/>
    <Cell ss:StyleID="s66"/>
    <Cell ss:StyleID="s66"/>
    <Cell ss:StyleID="s66"/>
    <Cell ss:StyleID="s66"/>
    <Cell ss:StyleID="s66"/>
    <Cell ss:StyleID="s66"/>
    <Cell ss:StyleID="s66"/>
    <Cell ss:StyleID="s66"/>
    <Cell ss:StyleID="s66"/>
    <Cell ss:StyleID="s66"/>
    <Cell ss:StyleID="s66"/>
    <Cell ss:StyleID="s66"/>
    <Cell ss:StyleID="s66"/>
    <Cell ss:StyleID="s66"/>
    <Cell ss:StyleID="s66"/>
    <Cell ss:StyleID="s66"/>
    <Cell ss:StyleID="s66"/>
    <Cell ss:StyleID="s66"/>
    <Cell ss:StyleID="s66"/>
    <Cell ss:StyleID="s66"/>
    <Cell ss:StyleID="s66"/>
    <Cell ss:StyleID="s66"/>
    <Cell ss:StyleID="s66"/>
    <Cell ss:StyleID="s66"/>
    <Cell ss:StyleID="s66"/>
    <Cell ss:StyleID="s66"/>
    <Cell ss:StyleID="s66"/>
    <Cell ss:StyleID="s66"/>
    <Cell ss:StyleID="s66"/>
    <Cell ss:StyleID="s66"/>
    <Cell ss:StyleID="s66"/>
    <Cell ss:StyleID="s66"/>
    <Cell ss:StyleID="s66"/>
    <Cell ss:StyleID="s66"/>
    <Cell ss:StyleID="s66"/>
    <Cell ss:StyleID="s66"/>
    <Cell ss:StyleID="s66"/>
    <Cell ss:StyleID="s66"/>
    <Cell ss:StyleID="s66"/>
    <Cell ss:StyleID="s66"/>
    <Cell ss:StyleID="s66"/>
    <Cell ss:StyleID="s66"/>
    <Cell ss:StyleID="s66"/>
    <Cell ss:StyleID="s66"/>
    <Cell ss:StyleID="s66"/>
    <Cell ss:StyleID="s66"/>
    <Cell ss:StyleID="s66"/>
    <Cell ss:StyleID="s66"/>
    <Cell ss:StyleID="s66"/>
    <Cell ss:StyleID="s66"/>
    <Cell ss:StyleID="s66"/>
    <Cell ss:StyleID="s66"/>
    <Cell ss:StyleID="s66"/>
    <Cell ss:StyleID="s66"/>
    <Cell ss:StyleID="s66"/>
    <Cell ss:StyleID="s66"/>
    <Cell ss:StyleID="s66"/>
    <Cell ss:StyleID="s66"/>
    <Cell ss:StyleID="s66"/>
    <Cell ss:StyleID="s66"/>
    <Cell ss:StyleID="s66"/>
    <Cell ss:StyleID="s66"/>
    <Cell ss:StyleID="s66"/>
    <Cell ss:StyleID="s66"/>
    <Cell ss:StyleID="s66"/>
    <Cell ss:StyleID="s66"/>
    <Cell ss:StyleID="s66"/>
    <Cell ss:StyleID="s66"/>
    <Cell ss:StyleID="s66"/>
    <Cell ss:StyleID="s66"/>
    <Cell ss:StyleID="s66"/>
    <Cell ss:StyleID="s66"/>
    <Cell ss:StyleID="s66"/>
    <Cell ss:StyleID="s66"/>
    <Cell ss:StyleID="s66"/>
    <Cell ss:StyleID="s66"/>
    <Cell ss:StyleID="s66"/>
    <Cell ss:StyleID="s66"/>
    <Cell ss:StyleID="s66"/>
    <Cell ss:StyleID="s66"/>
    <Cell ss:StyleID="s66"/>
    <Cell ss:StyleID="s66"/>
    <Cell ss:StyleID="s66"/>
    <Cell ss:StyleID="s66"/>
    <Cell ss:StyleID="s66"/>
    <Cell ss:StyleID="s66"/>
    <Cell ss:StyleID="s66"/>
    <Cell ss:StyleID="s66"/>
    <Cell ss:StyleID="s66"/>
    <Cell ss:StyleID="s66"/>
    <Cell ss:StyleID="s66"/>
    <Cell ss:StyleID="s66"/>
    <Cell ss:StyleID="s66"/>
    <Cell ss:StyleID="s66"/>
    <Cell ss:StyleID="s66"/>
    <Cell ss:StyleID="s66"/>
    <Cell ss:StyleID="s66"/>
    <Cell ss:StyleID="s66"/>
    <Cell ss:StyleID="s66"/>
    <Cell ss:StyleID="s66"/>
    <Cell ss:StyleID="s66"/>
    <Cell ss:StyleID="s66"/>
    <Cell ss:StyleID="s66"/>
    <Cell ss:StyleID="s66"/>
    <Cell ss:StyleID="s66"/>
    <Cell ss:StyleID="s66"/>
    <Cell ss:StyleID="s66"/>
    <Cell ss:StyleID="s66"/>
    <Cell ss:StyleID="s66"/>
    <Cell ss:StyleID="s66"/>
    <Cell ss:StyleID="s66"/>
    <Cell ss:StyleID="s66"/>
    <Cell ss:StyleID="s66"/>
    <Cell ss:StyleID="s66"/>
    <Cell ss:StyleID="s66"/>
    <Cell ss:StyleID="s66"/>
    <Cell ss:StyleID="s66"/>
    <Cell ss:StyleID="s66"/>
    <Cell ss:StyleID="s66"/>
    <Cell ss:StyleID="s66"/>
    <Cell ss:StyleID="s66"/>
    <Cell ss:StyleID="s66"/>
    <Cell ss:StyleID="s66"/>
    <Cell ss:StyleID="s66"/>
    <Cell ss:StyleID="s66"/>
    <Cell ss:StyleID="s66"/>
    <Cell ss:StyleID="s66"/>
    <Cell ss:StyleID="s66"/>
    <Cell ss:StyleID="s66"/>
    <Cell ss:StyleID="s66"/>
    <Cell ss:StyleID="s66"/>
    <Cell ss:StyleID="s66"/>
    <Cell ss:StyleID="s66"/>
    <Cell ss:StyleID="s66"/>
    <Cell ss:StyleID="s66"/>
    <Cell ss:StyleID="s66"/>
    <Cell ss:StyleID="s66"/>
    <Cell ss:StyleID="s66"/>
    <Cell ss:StyleID="s66"/>
    <Cell ss:StyleID="s66"/>
    <Cell ss:StyleID="s66"/>
    <Cell ss:StyleID="s66"/>
    <Cell ss:StyleID="s66"/>
    <Cell ss:StyleID="s66"/>
    <Cell ss:StyleID="s66"/>
    <Cell ss:StyleID="s66"/>
    <Cell ss:StyleID="s66"/>
    <Cell ss:StyleID="s66"/>
    <Cell ss:StyleID="s66"/>
    <Cell ss:StyleID="s66"/>
    <Cell ss:StyleID="s66"/>
    <Cell ss:StyleID="s66"/>
    <Cell ss:StyleID="s66"/>
    <Cell ss:StyleID="s66"/>
    <Cell ss:StyleID="s66"/>
    <Cell ss:StyleID="s66"/>
    <Cell ss:StyleID="s66"/>
    <Cell ss:StyleID="s66"/>
    <Cell ss:StyleID="s66"/>
    <Cell ss:StyleID="s66"/>
    <Cell ss:StyleID="s66"/>
    <Cell ss:StyleID="s66"/>
    <Cell ss:StyleID="s66"/>
    <Cell ss:StyleID="s66"/>
    <Cell ss:StyleID="s66"/>
    <Cell ss:StyleID="s66"/>
    <Cell ss:StyleID="s66"/>
    <Cell ss:StyleID="s66"/>
    <Cell ss:StyleID="s66"/>
    <Cell ss:StyleID="s66"/>
    <Cell ss:StyleID="s66"/>
    <Cell ss:StyleID="s66"/>
    <Cell ss:StyleID="s66"/>
    <Cell ss:StyleID="s66"/>
    <Cell ss:StyleID="s66"/>
    <Cell ss:StyleID="s66"/>
    <Cell ss:StyleID="s66"/>
    <Cell ss:StyleID="s66"/>
    <Cell ss:StyleID="s66"/>
    <Cell ss:StyleID="s66"/>
    <Cell ss:StyleID="s66"/>
    <Cell ss:StyleID="s66"/>
    <Cell ss:StyleID="s66"/>
    <Cell ss:StyleID="s66"/>
    <Cell ss:StyleID="s66"/>
    <Cell ss:StyleID="s66"/>
    <Cell ss:StyleID="s66"/>
    <Cell ss:StyleID="s66"/>
    <Cell ss:StyleID="s66"/>
    <Cell ss:StyleID="s66"/>
    <Cell ss:StyleID="s66"/>
    <Cell ss:StyleID="s66"/>
    <Cell ss:StyleID="s66"/>
    <Cell ss:StyleID="s66"/>
    <Cell ss:StyleID="s66"/>
    <Cell ss:StyleID="s66"/>
    <Cell ss:StyleID="s66"/>
    <Cell ss:StyleID="s66"/>
    <Cell ss:StyleID="s66"/>
    <Cell ss:StyleID="s66"/>
    <Cell ss:StyleID="s66"/>
    <Cell ss:StyleID="s66"/>
    <Cell ss:StyleID="s66"/>
    <Cell ss:StyleID="s66"/>
    <Cell ss:StyleID="s66"/>
    <Cell ss:StyleID="s66"/>
    <Cell ss:StyleID="s66"/>
    <Cell ss:StyleID="s66"/>
    <Cell ss:StyleID="s66"/>
    <Cell ss:StyleID="s66"/>
    <Cell ss:StyleID="s66"/>
    <Cell ss:StyleID="s66"/>
    <Cell ss:StyleID="s66"/>
    <Cell ss:StyleID="s66"/>
    <Cell ss:StyleID="s66"/>
    <Cell ss:StyleID="s66"/>
    <Cell ss:StyleID="s66"/>
    <Cell ss:StyleID="s66"/>
    <Cell ss:StyleID="s66"/>
    <Cell ss:StyleID="s66"/>
    <Cell ss:StyleID="s66"/>
    <Cell ss:StyleID="s66"/>
    <Cell ss:StyleID="s66"/>
    <Cell ss:StyleID="s66"/>
    <Cell ss:StyleID="s66"/>
    <Cell ss:StyleID="s66"/>
    <Cell ss:StyleID="s66"/>
    <Cell ss:StyleID="s66"/>
    <Cell ss:StyleID="s66"/>
    <Cell ss:StyleID="s66"/>
    <Cell ss:StyleID="s66"/>
    <Cell ss:StyleID="s66"/>
    <Cell ss:StyleID="s66"/>
    <Cell ss:StyleID="s66"/>
    <Cell ss:StyleID="s66"/>
    <Cell ss:StyleID="s66"/>
    <Cell ss:StyleID="s66"/>
    <Cell ss:StyleID="s66"/>
    <Cell ss:StyleID="s66"/>
    <Cell ss:StyleID="s66"/>
    <Cell ss:StyleID="s66"/>
    <Cell ss:StyleID="s66"/>
    <Cell ss:StyleID="s66"/>
    <Cell ss:StyleID="s66"/>
    <Cell ss:StyleID="s66"/>
    <Cell ss:StyleID="s66"/>
    <Cell ss:StyleID="s66"/>
    <Cell ss:StyleID="s66"/>
    <Cell ss:StyleID="s66"/>
    <Cell ss:StyleID="s66"/>
    <Cell ss:StyleID="s66"/>
    <Cell ss:StyleID="s66"/>
    <Cell ss:StyleID="s66"/>
    <Cell ss:StyleID="s66"/>
    <Cell ss:StyleID="s66"/>
    <Cell ss:StyleID="s66"/>
    <Cell ss:StyleID="s66"/>
    <Cell ss:StyleID="s66"/>
    <Cell ss:StyleID="s66"/>
    <Cell ss:StyleID="s66"/>
    <Cell ss:StyleID="s66"/>
    <Cell ss:StyleID="s66"/>
    <Cell ss:StyleID="s66"/>
    <Cell ss:StyleID="s66"/>
    <Cell ss:StyleID="s66"/>
    <Cell ss:StyleID="s66"/>
    <Cell ss:StyleID="s66"/>
    <Cell ss:StyleID="s66"/>
    <Cell ss:StyleID="s66"/>
    <Cell ss:StyleID="s66"/>
    <Cell ss:StyleID="s66"/>
    <Cell ss:StyleID="s66"/>
    <Cell ss:StyleID="s66"/>
    <Cell ss:StyleID="s66"/>
    <Cell ss:StyleID="s66"/>
    <Cell ss:StyleID="s66"/>
    <Cell ss:StyleID="s66"/>
    <Cell ss:StyleID="s66"/>
    <Cell ss:StyleID="s66"/>
    <Cell ss:StyleID="s66"/>
    <Cell ss:StyleID="s66"/>
    <Cell ss:StyleID="s66"/>
    <Cell ss:StyleID="s66"/>
    <Cell ss:StyleID="s66"/>
    <Cell ss:StyleID="s66"/>
    <Cell ss:StyleID="s66"/>
    <Cell ss:StyleID="s66"/>
    <Cell ss:StyleID="s66"/>
    <Cell ss:StyleID="s66"/>
    <Cell ss:StyleID="s66"/>
    <Cell ss:StyleID="s66"/>
    <Cell ss:StyleID="s66"/>
    <Cell ss:StyleID="s66"/>
    <Cell ss:StyleID="s66"/>
    <Cell ss:StyleID="s66"/>
    <Cell ss:StyleID="s66"/>
    <Cell ss:StyleID="s66"/>
    <Cell ss:StyleID="s66"/>
    <Cell ss:StyleID="s66"/>
    <Cell ss:StyleID="s66"/>
    <Cell ss:StyleID="s66"/>
    <Cell ss:StyleID="s66"/>
    <Cell ss:StyleID="s66"/>
    <Cell ss:StyleID="s66"/>
    <Cell ss:StyleID="s66"/>
    <Cell ss:StyleID="s66"/>
    <Cell ss:StyleID="s66"/>
    <Cell ss:StyleID="s66"/>
    <Cell ss:StyleID="s66"/>
    <Cell ss:StyleID="s66"/>
    <Cell ss:StyleID="s66"/>
    <Cell ss:StyleID="s66"/>
    <Cell ss:StyleID="s66"/>
    <Cell ss:StyleID="s66"/>
    <Cell ss:StyleID="s66"/>
    <Cell ss:StyleID="s66"/>
    <Cell ss:StyleID="s66"/>
    <Cell ss:StyleID="s66"/>
    <Cell ss:StyleID="s66"/>
    <Cell ss:StyleID="s66"/>
    <Cell ss:StyleID="s66"/>
    <Cell ss:StyleID="s66"/>
    <Cell ss:StyleID="s66"/>
    <Cell ss:StyleID="s66"/>
    <Cell ss:StyleID="s66"/>
    <Cell ss:StyleID="s66"/>
    <Cell ss:StyleID="s66"/>
    <Cell ss:StyleID="s66"/>
    <Cell ss:StyleID="s66"/>
    <Cell ss:StyleID="s66"/>
    <Cell ss:StyleID="s66"/>
    <Cell ss:StyleID="s66"/>
    <Cell ss:StyleID="s66"/>
    <Cell ss:StyleID="s66"/>
    <Cell ss:StyleID="s66"/>
    <Cell ss:StyleID="s66"/>
    <Cell ss:StyleID="s66"/>
    <Cell ss:StyleID="s66"/>
    <Cell ss:StyleID="s66"/>
    <Cell ss:StyleID="s66"/>
    <Cell ss:StyleID="s66"/>
    <Cell ss:StyleID="s66"/>
    <Cell ss:StyleID="s66"/>
    <Cell ss:StyleID="s66"/>
    <Cell ss:StyleID="s66"/>
    <Cell ss:StyleID="s66"/>
    <Cell ss:StyleID="s66"/>
    <Cell ss:StyleID="s66"/>
    <Cell ss:StyleID="s66"/>
    <Cell ss:StyleID="s66"/>
    <Cell ss:StyleID="s66"/>
    <Cell ss:StyleID="s66"/>
    <Cell ss:StyleID="s66"/>
    <Cell ss:StyleID="s66"/>
    <Cell ss:StyleID="s66"/>
    <Cell ss:StyleID="s66"/>
    <Cell ss:StyleID="s66"/>
    <Cell ss:StyleID="s66"/>
    <Cell ss:StyleID="s66"/>
    <Cell ss:StyleID="s66"/>
    <Cell ss:StyleID="s66"/>
    <Cell ss:StyleID="s66"/>
    <Cell ss:StyleID="s66"/>
    <Cell ss:StyleID="s66"/>
    <Cell ss:StyleID="s66"/>
    <Cell ss:StyleID="s66"/>
    <Cell ss:StyleID="s66"/>
    <Cell ss:StyleID="s66"/>
    <Cell ss:StyleID="s66"/>
    <Cell ss:StyleID="s66"/>
    <Cell ss:StyleID="s66"/>
    <Cell ss:StyleID="s66"/>
    <Cell ss:StyleID="s66"/>
    <Cell ss:StyleID="s66"/>
    <Cell ss:StyleID="s66"/>
    <Cell ss:StyleID="s66"/>
    <Cell ss:StyleID="s66"/>
    <Cell ss:StyleID="s66"/>
    <Cell ss:StyleID="s66"/>
    <Cell ss:StyleID="s66"/>
    <Cell ss:StyleID="s66"/>
    <Cell ss:StyleID="s66"/>
    <Cell ss:StyleID="s66"/>
    <Cell ss:StyleID="s66"/>
    <Cell ss:StyleID="s66"/>
    <Cell ss:StyleID="s66"/>
    <Cell ss:StyleID="s66"/>
    <Cell ss:StyleID="s66"/>
    <Cell ss:StyleID="s66"/>
    <Cell ss:StyleID="s66"/>
    <Cell ss:StyleID="s66"/>
    <Cell ss:StyleID="s66"/>
    <Cell ss:StyleID="s66"/>
    <Cell ss:StyleID="s66"/>
    <Cell ss:StyleID="s66"/>
    <Cell ss:StyleID="s66"/>
    <Cell ss:StyleID="s66"/>
    <Cell ss:StyleID="s66"/>
    <Cell ss:StyleID="s66"/>
    <Cell ss:StyleID="s66"/>
    <Cell ss:StyleID="s66"/>
    <Cell ss:StyleID="s66"/>
    <Cell ss:StyleID="s66"/>
    <Cell ss:StyleID="s66"/>
    <Cell ss:StyleID="s66"/>
    <Cell ss:StyleID="s66"/>
    <Cell ss:StyleID="s66"/>
    <Cell ss:StyleID="s66"/>
    <Cell ss:StyleID="s66"/>
    <Cell ss:StyleID="s66"/>
    <Cell ss:StyleID="s66"/>
    <Cell ss:StyleID="s66"/>
    <Cell ss:StyleID="s66"/>
    <Cell ss:StyleID="s66"/>
    <Cell ss:StyleID="s66"/>
    <Cell ss:StyleID="s66"/>
    <Cell ss:StyleID="s66"/>
    <Cell ss:StyleID="s66"/>
    <Cell ss:StyleID="s66"/>
    <Cell ss:StyleID="s66"/>
    <Cell ss:StyleID="s66"/>
    <Cell ss:StyleID="s66"/>
    <Cell ss:StyleID="s66"/>
    <Cell ss:StyleID="s66"/>
    <Cell ss:StyleID="s66"/>
    <Cell ss:StyleID="s66"/>
    <Cell ss:StyleID="s66"/>
    <Cell ss:StyleID="s66"/>
    <Cell ss:StyleID="s66"/>
    <Cell ss:StyleID="s66"/>
    <Cell ss:StyleID="s66"/>
    <Cell ss:StyleID="s66"/>
    <Cell ss:StyleID="s66"/>
    <Cell ss:StyleID="s66"/>
    <Cell ss:StyleID="s66"/>
    <Cell ss:StyleID="s66"/>
    <Cell ss:StyleID="s66"/>
    <Cell ss:StyleID="s66"/>
    <Cell ss:StyleID="s66"/>
    <Cell ss:StyleID="s66"/>
    <Cell ss:StyleID="s66"/>
    <Cell ss:StyleID="s66"/>
    <Cell ss:StyleID="s66"/>
    <Cell ss:StyleID="s66"/>
    <Cell ss:StyleID="s66"/>
    <Cell ss:StyleID="s66"/>
    <Cell ss:StyleID="s66"/>
    <Cell ss:StyleID="s66"/>
    <Cell ss:StyleID="s66"/>
    <Cell ss:StyleID="s66"/>
    <Cell ss:StyleID="s66"/>
    <Cell ss:StyleID="s66"/>
    <Cell ss:StyleID="s66"/>
    <Cell ss:StyleID="s66"/>
    <Cell ss:StyleID="s66"/>
    <Cell ss:StyleID="s66"/>
    <Cell ss:StyleID="s66"/>
    <Cell ss:StyleID="s66"/>
    <Cell ss:StyleID="s66"/>
    <Cell ss:StyleID="s66"/>
    <Cell ss:StyleID="s66"/>
    <Cell ss:StyleID="s66"/>
    <Cell ss:StyleID="s66"/>
    <Cell ss:StyleID="s66"/>
    <Cell ss:StyleID="s66"/>
    <Cell ss:StyleID="s66"/>
    <Cell ss:StyleID="s66"/>
    <Cell ss:StyleID="s66"/>
    <Cell ss:StyleID="s66"/>
    <Cell ss:StyleID="s66"/>
    <Cell ss:StyleID="s66"/>
    <Cell ss:StyleID="s66"/>
    <Cell ss:StyleID="s66"/>
    <Cell ss:StyleID="s66"/>
    <Cell ss:StyleID="s66"/>
    <Cell ss:StyleID="s66"/>
    <Cell ss:StyleID="s66"/>
    <Cell ss:StyleID="s66"/>
    <Cell ss:StyleID="s66"/>
    <Cell ss:StyleID="s66"/>
    <Cell ss:StyleID="s66"/>
    <Cell ss:StyleID="s66"/>
    <Cell ss:StyleID="s66"/>
    <Cell ss:StyleID="s66"/>
    <Cell ss:StyleID="s66"/>
    <Cell ss:StyleID="s66"/>
    <Cell ss:StyleID="s66"/>
    <Cell ss:StyleID="s66"/>
    <Cell ss:StyleID="s66"/>
    <Cell ss:StyleID="s66"/>
    <Cell ss:StyleID="s66"/>
    <Cell ss:StyleID="s66"/>
    <Cell ss:StyleID="s66"/>
    <Cell ss:StyleID="s66"/>
    <Cell ss:StyleID="s66"/>
    <Cell ss:StyleID="s66"/>
    <Cell ss:StyleID="s66"/>
    <Cell ss:StyleID="s66"/>
    <Cell ss:StyleID="s66"/>
    <Cell ss:StyleID="s66"/>
    <Cell ss:StyleID="s66"/>
    <Cell ss:StyleID="s66"/>
    <Cell ss:StyleID="s66"/>
    <Cell ss:StyleID="s66"/>
    <Cell ss:StyleID="s66"/>
    <Cell ss:StyleID="s66"/>
    <Cell ss:StyleID="s66"/>
    <Cell ss:StyleID="s66"/>
    <Cell ss:StyleID="s66"/>
    <Cell ss:StyleID="s66"/>
    <Cell ss:StyleID="s66"/>
    <Cell ss:StyleID="s66"/>
    <Cell ss:StyleID="s66"/>
    <Cell ss:StyleID="s66"/>
    <Cell ss:StyleID="s66"/>
    <Cell ss:StyleID="s66"/>
    <Cell ss:StyleID="s66"/>
    <Cell ss:StyleID="s66"/>
    <Cell ss:StyleID="s66"/>
    <Cell ss:StyleID="s66"/>
    <Cell ss:StyleID="s66"/>
    <Cell ss:StyleID="s66"/>
    <Cell ss:StyleID="s66"/>
    <Cell ss:StyleID="s66"/>
    <Cell ss:StyleID="s66"/>
    <Cell ss:StyleID="s66"/>
    <Cell ss:StyleID="s66"/>
    <Cell ss:StyleID="s66"/>
    <Cell ss:StyleID="s66"/>
    <Cell ss:StyleID="s66"/>
    <Cell ss:StyleID="s66"/>
    <Cell ss:StyleID="s66"/>
    <Cell ss:StyleID="s66"/>
    <Cell ss:StyleID="s66"/>
    <Cell ss:StyleID="s66"/>
    <Cell ss:StyleID="s66"/>
    <Cell ss:StyleID="s66"/>
    <Cell ss:StyleID="s66"/>
    <Cell ss:StyleID="s66"/>
    <Cell ss:StyleID="s66"/>
    <Cell ss:StyleID="s66"/>
    <Cell ss:StyleID="s66"/>
    <Cell ss:StyleID="s66"/>
    <Cell ss:StyleID="s66"/>
    <Cell ss:StyleID="s66"/>
    <Cell ss:StyleID="s66"/>
    <Cell ss:StyleID="s66"/>
    <Cell ss:StyleID="s66"/>
    <Cell ss:StyleID="s66"/>
    <Cell ss:StyleID="s66"/>
    <Cell ss:StyleID="s66"/>
    <Cell ss:StyleID="s66"/>
    <Cell ss:StyleID="s66"/>
    <Cell ss:StyleID="s66"/>
    <Cell ss:StyleID="s66"/>
    <Cell ss:StyleID="s66"/>
    <Cell ss:StyleID="s66"/>
    <Cell ss:StyleID="s66"/>
    <Cell ss:StyleID="s66"/>
    <Cell ss:StyleID="s66"/>
    <Cell ss:StyleID="s66"/>
    <Cell ss:StyleID="s66"/>
    <Cell ss:StyleID="s66"/>
    <Cell ss:StyleID="s66"/>
    <Cell ss:StyleID="s66"/>
    <Cell ss:StyleID="s66"/>
    <Cell ss:StyleID="s66"/>
    <Cell ss:StyleID="s66"/>
    <Cell ss:StyleID="s66"/>
    <Cell ss:StyleID="s66"/>
    <Cell ss:StyleID="s66"/>
    <Cell ss:StyleID="s66"/>
    <Cell ss:StyleID="s66"/>
    <Cell ss:StyleID="s66"/>
    <Cell ss:StyleID="s66"/>
    <Cell ss:StyleID="s66"/>
    <Cell ss:StyleID="s66"/>
    <Cell ss:StyleID="s66"/>
    <Cell ss:StyleID="s66"/>
    <Cell ss:StyleID="s66"/>
    <Cell ss:StyleID="s66"/>
    <Cell ss:StyleID="s66"/>
    <Cell ss:StyleID="s66"/>
    <Cell ss:StyleID="s66"/>
    <Cell ss:StyleID="s66"/>
    <Cell ss:StyleID="s66"/>
    <Cell ss:StyleID="s66"/>
    <Cell ss:StyleID="s66"/>
    <Cell ss:StyleID="s66"/>
    <Cell ss:StyleID="s66"/>
    <Cell ss:StyleID="s66"/>
    <Cell ss:StyleID="s66"/>
    <Cell ss:StyleID="s66"/>
    <Cell ss:StyleID="s66"/>
    <Cell ss:StyleID="s66"/>
    <Cell ss:StyleID="s66"/>
    <Cell ss:StyleID="s66"/>
    <Cell ss:StyleID="s66"/>
    <Cell ss:StyleID="s66"/>
    <Cell ss:StyleID="s66"/>
    <Cell ss:StyleID="s66"/>
    <Cell ss:StyleID="s66"/>
    <Cell ss:StyleID="s66"/>
    <Cell ss:StyleID="s66"/>
    <Cell ss:StyleID="s66"/>
    <Cell ss:StyleID="s66"/>
    <Cell ss:StyleID="s66"/>
    <Cell ss:StyleID="s66"/>
    <Cell ss:StyleID="s66"/>
    <Cell ss:StyleID="s66"/>
    <Cell ss:StyleID="s66"/>
    <Cell ss:StyleID="s66"/>
    <Cell ss:StyleID="s66"/>
    <Cell ss:StyleID="s66"/>
    <Cell ss:StyleID="s66"/>
    <Cell ss:StyleID="s66"/>
    <Cell ss:StyleID="s66"/>
    <Cell ss:StyleID="s66"/>
    <Cell ss:StyleID="s66"/>
    <Cell ss:StyleID="s66"/>
    <Cell ss:StyleID="s66"/>
    <Cell ss:StyleID="s66"/>
    <Cell ss:StyleID="s66"/>
    <Cell ss:StyleID="s66"/>
    <Cell ss:StyleID="s66"/>
    <Cell ss:StyleID="s66"/>
    <Cell ss:StyleID="s66"/>
    <Cell ss:StyleID="s66"/>
    <Cell ss:StyleID="s66"/>
    <Cell ss:StyleID="s66"/>
    <Cell ss:StyleID="s66"/>
    <Cell ss:StyleID="s66"/>
    <Cell ss:StyleID="s66"/>
    <Cell ss:StyleID="s66"/>
    <Cell ss:StyleID="s66"/>
    <Cell ss:StyleID="s66"/>
    <Cell ss:StyleID="s66"/>
    <Cell ss:StyleID="s66"/>
    <Cell ss:StyleID="s66"/>
    <Cell ss:StyleID="s66"/>
    <Cell ss:StyleID="s66"/>
    <Cell ss:StyleID="s66"/>
    <Cell ss:StyleID="s66"/>
    <Cell ss:StyleID="s66"/>
    <Cell ss:StyleID="s66"/>
    <Cell ss:StyleID="s66"/>
    <Cell ss:StyleID="s66"/>
    <Cell ss:StyleID="s66"/>
    <Cell ss:StyleID="s66"/>
    <Cell ss:StyleID="s66"/>
    <Cell ss:StyleID="s66"/>
    <Cell ss:StyleID="s66"/>
    <Cell ss:StyleID="s66"/>
    <Cell ss:StyleID="s66"/>
    <Cell ss:StyleID="s66"/>
    <Cell ss:StyleID="s66"/>
    <Cell ss:StyleID="s66"/>
    <Cell ss:StyleID="s66"/>
    <Cell ss:StyleID="s66"/>
    <Cell ss:StyleID="s66"/>
    <Cell ss:StyleID="s66"/>
    <Cell ss:StyleID="s66"/>
    <Cell ss:StyleID="s66"/>
    <Cell ss:StyleID="s66"/>
    <Cell ss:StyleID="s66"/>
    <Cell ss:StyleID="s66"/>
    <Cell ss:StyleID="s66"/>
    <Cell ss:StyleID="s66"/>
    <Cell ss:StyleID="s66"/>
    <Cell ss:StyleID="s66"/>
    <Cell ss:StyleID="s66"/>
    <Cell ss:StyleID="s66"/>
    <Cell ss:StyleID="s66"/>
    <Cell ss:StyleID="s66"/>
    <Cell ss:StyleID="s66"/>
    <Cell ss:StyleID="s66"/>
    <Cell ss:StyleID="s66"/>
    <Cell ss:StyleID="s66"/>
    <Cell ss:StyleID="s66"/>
    <Cell ss:StyleID="s66"/>
    <Cell ss:StyleID="s66"/>
    <Cell ss:StyleID="s66"/>
    <Cell ss:StyleID="s66"/>
    <Cell ss:StyleID="s66"/>
    <Cell ss:StyleID="s66"/>
    <Cell ss:StyleID="s66"/>
    <Cell ss:StyleID="s66"/>
    <Cell ss:StyleID="s66"/>
    <Cell ss:StyleID="s66"/>
    <Cell ss:StyleID="s66"/>
    <Cell ss:StyleID="s66"/>
    <Cell ss:StyleID="s66"/>
    <Cell ss:StyleID="s66"/>
    <Cell ss:StyleID="s66"/>
    <Cell ss:StyleID="s66"/>
    <Cell ss:StyleID="s66"/>
    <Cell ss:StyleID="s66"/>
    <Cell ss:StyleID="s66"/>
    <Cell ss:StyleID="s66"/>
    <Cell ss:StyleID="s66"/>
    <Cell ss:StyleID="s66"/>
    <Cell ss:StyleID="s66"/>
    <Cell ss:StyleID="s66"/>
    <Cell ss:StyleID="s66"/>
    <Cell ss:StyleID="s66"/>
    <Cell ss:StyleID="s66"/>
    <Cell ss:StyleID="s66"/>
    <Cell ss:StyleID="s66"/>
    <Cell ss:StyleID="s66"/>
    <Cell ss:StyleID="s66"/>
    <Cell ss:StyleID="s66"/>
    <Cell ss:StyleID="s66"/>
    <Cell ss:StyleID="s66"/>
    <Cell ss:StyleID="s66"/>
    <Cell ss:StyleID="s66"/>
    <Cell ss:StyleID="s66"/>
    <Cell ss:StyleID="s66"/>
    <Cell ss:StyleID="s66"/>
    <Cell ss:StyleID="s66"/>
    <Cell ss:StyleID="s66"/>
    <Cell ss:StyleID="s66"/>
    <Cell ss:StyleID="s66"/>
    <Cell ss:StyleID="s66"/>
    <Cell ss:StyleID="s66"/>
    <Cell ss:StyleID="s66"/>
    <Cell ss:StyleID="s66"/>
    <Cell ss:StyleID="s66"/>
    <Cell ss:StyleID="s66"/>
    <Cell ss:StyleID="s66"/>
    <Cell ss:StyleID="s66"/>
    <Cell ss:StyleID="s66"/>
    <Cell ss:StyleID="s66"/>
    <Cell ss:StyleID="s66"/>
    <Cell ss:StyleID="s66"/>
    <Cell ss:StyleID="s66"/>
    <Cell ss:StyleID="s66"/>
    <Cell ss:StyleID="s66"/>
    <Cell ss:StyleID="s66"/>
    <Cell ss:StyleID="s66"/>
    <Cell ss:StyleID="s66"/>
    <Cell ss:StyleID="s66"/>
    <Cell ss:StyleID="s66"/>
    <Cell ss:StyleID="s66"/>
    <Cell ss:StyleID="s66"/>
    <Cell ss:StyleID="s66"/>
    <Cell ss:StyleID="s66"/>
    <Cell ss:StyleID="s66"/>
    <Cell ss:StyleID="s66"/>
    <Cell ss:StyleID="s66"/>
    <Cell ss:StyleID="s66"/>
    <Cell ss:StyleID="s66"/>
    <Cell ss:StyleID="s66"/>
    <Cell ss:StyleID="s66"/>
    <Cell ss:StyleID="s66"/>
    <Cell ss:StyleID="s66"/>
    <Cell ss:StyleID="s66"/>
    <Cell ss:StyleID="s66"/>
    <Cell ss:StyleID="s66"/>
    <Cell ss:StyleID="s66"/>
    <Cell ss:StyleID="s66"/>
    <Cell ss:StyleID="s66"/>
    <Cell ss:StyleID="s66"/>
    <Cell ss:StyleID="s66"/>
    <Cell ss:StyleID="s66"/>
    <Cell ss:StyleID="s66"/>
    <Cell ss:StyleID="s66"/>
    <Cell ss:StyleID="s66"/>
    <Cell ss:StyleID="s66"/>
    <Cell ss:StyleID="s66"/>
    <Cell ss:StyleID="s66"/>
    <Cell ss:StyleID="s66"/>
    <Cell ss:StyleID="s66"/>
    <Cell ss:StyleID="s66"/>
    <Cell ss:StyleID="s66"/>
    <Cell ss:StyleID="s66"/>
    <Cell ss:StyleID="s66"/>
    <Cell ss:StyleID="s66"/>
    <Cell ss:StyleID="s66"/>
    <Cell ss:StyleID="s66"/>
    <Cell ss:StyleID="s66"/>
    <Cell ss:StyleID="s66"/>
    <Cell ss:StyleID="s66"/>
    <Cell ss:StyleID="s66"/>
    <Cell ss:StyleID="s66"/>
    <Cell ss:StyleID="s66"/>
    <Cell ss:StyleID="s66"/>
    <Cell ss:StyleID="s66"/>
    <Cell ss:StyleID="s66"/>
    <Cell ss:StyleID="s66"/>
    <Cell ss:StyleID="s66"/>
    <Cell ss:StyleID="s66"/>
    <Cell ss:StyleID="s66"/>
    <Cell ss:StyleID="s66"/>
    <Cell ss:StyleID="s66"/>
    <Cell ss:StyleID="s66"/>
    <Cell ss:StyleID="s66"/>
    <Cell ss:StyleID="s66"/>
    <Cell ss:StyleID="s66"/>
    <Cell ss:StyleID="s66"/>
    <Cell ss:StyleID="s66"/>
    <Cell ss:StyleID="s66"/>
    <Cell ss:StyleID="s66"/>
    <Cell ss:StyleID="s66"/>
    <Cell ss:StyleID="s66"/>
    <Cell ss:StyleID="s66"/>
    <Cell ss:StyleID="s66"/>
    <Cell ss:StyleID="s66"/>
    <Cell ss:StyleID="s66"/>
    <Cell ss:StyleID="s66"/>
    <Cell ss:StyleID="s66"/>
    <Cell ss:StyleID="s66"/>
    <Cell ss:StyleID="s66"/>
    <Cell ss:StyleID="s66"/>
    <Cell ss:StyleID="s66"/>
    <Cell ss:StyleID="s66"/>
    <Cell ss:StyleID="s66"/>
    <Cell ss:StyleID="s66"/>
    <Cell ss:StyleID="s66"/>
    <Cell ss:StyleID="s66"/>
    <Cell ss:StyleID="s66"/>
    <Cell ss:StyleID="s66"/>
    <Cell ss:StyleID="s66"/>
    <Cell ss:StyleID="s66"/>
    <Cell ss:StyleID="s66"/>
    <Cell ss:StyleID="s66"/>
    <Cell ss:StyleID="s66"/>
    <Cell ss:StyleID="s66"/>
    <Cell ss:StyleID="s66"/>
    <Cell ss:StyleID="s66"/>
    <Cell ss:StyleID="s66"/>
    <Cell ss:StyleID="s66"/>
    <Cell ss:StyleID="s66"/>
    <Cell ss:StyleID="s66"/>
    <Cell ss:StyleID="s66"/>
    <Cell ss:StyleID="s66"/>
    <Cell ss:StyleID="s66"/>
    <Cell ss:StyleID="s66"/>
    <Cell ss:StyleID="s66"/>
    <Cell ss:StyleID="s66"/>
    <Cell ss:StyleID="s66"/>
    <Cell ss:StyleID="s66"/>
    <Cell ss:StyleID="s66"/>
    <Cell ss:StyleID="s66"/>
    <Cell ss:StyleID="s66"/>
    <Cell ss:StyleID="s66"/>
    <Cell ss:StyleID="s66"/>
    <Cell ss:StyleID="s66"/>
    <Cell ss:StyleID="s66"/>
    <Cell ss:StyleID="s66"/>
    <Cell ss:StyleID="s66"/>
    <Cell ss:StyleID="s66"/>
    <Cell ss:StyleID="s66"/>
    <Cell ss:StyleID="s66"/>
    <Cell ss:StyleID="s66"/>
    <Cell ss:StyleID="s66"/>
    <Cell ss:StyleID="s66"/>
    <Cell ss:StyleID="s66"/>
    <Cell ss:StyleID="s66"/>
    <Cell ss:StyleID="s66"/>
    <Cell ss:StyleID="s66"/>
    <Cell ss:StyleID="s66"/>
    <Cell ss:StyleID="s66"/>
    <Cell ss:StyleID="s66"/>
    <Cell ss:StyleID="s66"/>
    <Cell ss:StyleID="s66"/>
    <Cell ss:StyleID="s66"/>
    <Cell ss:StyleID="s66"/>
    <Cell ss:StyleID="s66"/>
    <Cell ss:StyleID="s66"/>
    <Cell ss:StyleID="s66"/>
    <Cell ss:StyleID="s66"/>
    <Cell ss:StyleID="s66"/>
    <Cell ss:StyleID="s66"/>
    <Cell ss:StyleID="s66"/>
    <Cell ss:StyleID="s66"/>
    <Cell ss:StyleID="s66"/>
    <Cell ss:StyleID="s66"/>
    <Cell ss:StyleID="s66"/>
    <Cell ss:StyleID="s66"/>
    <Cell ss:StyleID="s66"/>
    <Cell ss:StyleID="s66"/>
    <Cell ss:StyleID="s66"/>
    <Cell ss:StyleID="s66"/>
    <Cell ss:StyleID="s66"/>
    <Cell ss:StyleID="s66"/>
    <Cell ss:StyleID="s66"/>
    <Cell ss:StyleID="s66"/>
    <Cell ss:StyleID="s66"/>
    <Cell ss:StyleID="s66"/>
    <Cell ss:StyleID="s66"/>
    <Cell ss:StyleID="s66"/>
    <Cell ss:StyleID="s66"/>
    <Cell ss:StyleID="s66"/>
    <Cell ss:StyleID="s66"/>
    <Cell ss:StyleID="s66"/>
    <Cell ss:StyleID="s66"/>
    <Cell ss:StyleID="s66"/>
    <Cell ss:StyleID="s66"/>
    <Cell ss:StyleID="s66"/>
    <Cell ss:StyleID="s66"/>
    <Cell ss:StyleID="s66"/>
    <Cell ss:StyleID="s66"/>
    <Cell ss:StyleID="s66"/>
    <Cell ss:StyleID="s66"/>
    <Cell ss:StyleID="s66"/>
    <Cell ss:StyleID="s66"/>
    <Cell ss:StyleID="s66"/>
    <Cell ss:StyleID="s66"/>
    <Cell ss:StyleID="s66"/>
    <Cell ss:StyleID="s66"/>
    <Cell ss:StyleID="s66"/>
    <Cell ss:StyleID="s66"/>
    <Cell ss:StyleID="s66"/>
    <Cell ss:StyleID="s66"/>
    <Cell ss:StyleID="s66"/>
    <Cell ss:StyleID="s66"/>
    <Cell ss:StyleID="s66"/>
    <Cell ss:StyleID="s66"/>
    <Cell ss:StyleID="s66"/>
    <Cell ss:StyleID="s66"/>
    <Cell ss:StyleID="s66"/>
    <Cell ss:StyleID="s66"/>
    <Cell ss:StyleID="s66"/>
    <Cell ss:StyleID="s66"/>
    <Cell ss:StyleID="s66"/>
    <Cell ss:StyleID="s66"/>
    <Cell ss:StyleID="s66"/>
    <Cell ss:StyleID="s66"/>
    <Cell ss:StyleID="s66"/>
    <Cell ss:StyleID="s66"/>
    <Cell ss:StyleID="s66"/>
    <Cell ss:StyleID="s66"/>
    <Cell ss:StyleID="s66"/>
    <Cell ss:StyleID="s66"/>
    <Cell ss:StyleID="s66"/>
    <Cell ss:StyleID="s66"/>
    <Cell ss:StyleID="s66"/>
    <Cell ss:StyleID="s66"/>
    <Cell ss:StyleID="s66"/>
    <Cell ss:StyleID="s66"/>
    <Cell ss:StyleID="s66"/>
    <Cell ss:StyleID="s66"/>
    <Cell ss:StyleID="s66"/>
    <Cell ss:StyleID="s66"/>
    <Cell ss:StyleID="s66"/>
    <Cell ss:StyleID="s66"/>
    <Cell ss:StyleID="s66"/>
    <Cell ss:StyleID="s66"/>
    <Cell ss:StyleID="s66"/>
    <Cell ss:StyleID="s66"/>
    <Cell ss:StyleID="s66"/>
    <Cell ss:StyleID="s66"/>
    <Cell ss:StyleID="s66"/>
    <Cell ss:StyleID="s66"/>
    <Cell ss:StyleID="s66"/>
    <Cell ss:StyleID="s66"/>
    <Cell ss:StyleID="s66"/>
    <Cell ss:StyleID="s66"/>
    <Cell ss:StyleID="s66"/>
    <Cell ss:StyleID="s66"/>
    <Cell ss:StyleID="s66"/>
    <Cell ss:StyleID="s66"/>
    <Cell ss:StyleID="s66"/>
    <Cell ss:StyleID="s66"/>
    <Cell ss:StyleID="s66"/>
    <Cell ss:StyleID="s66"/>
    <Cell ss:StyleID="s66"/>
    <Cell ss:StyleID="s66"/>
    <Cell ss:StyleID="s66"/>
    <Cell ss:StyleID="s66"/>
    <Cell ss:StyleID="s66"/>
    <Cell ss:StyleID="s66"/>
    <Cell ss:StyleID="s66"/>
    <Cell ss:StyleID="s66"/>
    <Cell ss:StyleID="s66"/>
    <Cell ss:StyleID="s66"/>
    <Cell ss:StyleID="s66"/>
    <Cell ss:StyleID="s66"/>
    <Cell ss:StyleID="s66"/>
    <Cell ss:StyleID="s66"/>
    <Cell ss:StyleID="s66"/>
    <Cell ss:StyleID="s66"/>
    <Cell ss:StyleID="s66"/>
    <Cell ss:StyleID="s66"/>
    <Cell ss:StyleID="s66"/>
    <Cell ss:StyleID="s66"/>
    <Cell ss:StyleID="s66"/>
    <Cell ss:StyleID="s66"/>
    <Cell ss:StyleID="s66"/>
    <Cell ss:StyleID="s66"/>
    <Cell ss:StyleID="s66"/>
    <Cell ss:StyleID="s66"/>
    <Cell ss:StyleID="s66"/>
    <Cell ss:StyleID="s66"/>
    <Cell ss:StyleID="s66"/>
    <Cell ss:StyleID="s66"/>
    <Cell ss:StyleID="s66"/>
    <Cell ss:StyleID="s66"/>
    <Cell ss:StyleID="s66"/>
    <Cell ss:StyleID="s66"/>
    <Cell ss:StyleID="s66"/>
    <Cell ss:StyleID="s66"/>
    <Cell ss:StyleID="s66"/>
    <Cell ss:StyleID="s66"/>
    <Cell ss:StyleID="s66"/>
    <Cell ss:StyleID="s66"/>
    <Cell ss:StyleID="s66"/>
    <Cell ss:StyleID="s66"/>
    <Cell ss:StyleID="s66"/>
    <Cell ss:StyleID="s66"/>
    <Cell ss:StyleID="s66"/>
    <Cell ss:StyleID="s66"/>
    <Cell ss:StyleID="s66"/>
    <Cell ss:StyleID="s66"/>
    <Cell ss:StyleID="s66"/>
    <Cell ss:StyleID="s66"/>
    <Cell ss:StyleID="s66"/>
    <Cell ss:StyleID="s66"/>
    <Cell ss:StyleID="s66"/>
    <Cell ss:StyleID="s66"/>
    <Cell ss:StyleID="s66"/>
    <Cell ss:StyleID="s66"/>
    <Cell ss:StyleID="s66"/>
    <Cell ss:StyleID="s66"/>
    <Cell ss:StyleID="s66"/>
    <Cell ss:StyleID="s66"/>
    <Cell ss:StyleID="s66"/>
    <Cell ss:StyleID="s66"/>
    <Cell ss:StyleID="s66"/>
    <Cell ss:StyleID="s66"/>
    <Cell ss:StyleID="s66"/>
    <Cell ss:StyleID="s66"/>
    <Cell ss:StyleID="s66"/>
    <Cell ss:StyleID="s66"/>
    <Cell ss:StyleID="s66"/>
    <Cell ss:StyleID="s66"/>
    <Cell ss:StyleID="s66"/>
    <Cell ss:StyleID="s66"/>
    <Cell ss:StyleID="s66"/>
    <Cell ss:StyleID="s66"/>
    <Cell ss:StyleID="s66"/>
    <Cell ss:StyleID="s66"/>
    <Cell ss:StyleID="s66"/>
    <Cell ss:StyleID="s66"/>
    <Cell ss:StyleID="s66"/>
    <Cell ss:StyleID="s66"/>
    <Cell ss:StyleID="s66"/>
    <Cell ss:StyleID="s66"/>
    <Cell ss:StyleID="s66"/>
    <Cell ss:StyleID="s66"/>
    <Cell ss:StyleID="s66"/>
    <Cell ss:StyleID="s66"/>
    <Cell ss:StyleID="s66"/>
    <Cell ss:StyleID="s66"/>
    <Cell ss:StyleID="s66"/>
    <Cell ss:StyleID="s66"/>
    <Cell ss:StyleID="s66"/>
    <Cell ss:StyleID="s66"/>
    <Cell ss:StyleID="s66"/>
    <Cell ss:StyleID="s66"/>
    <Cell ss:StyleID="s66"/>
    <Cell ss:StyleID="s66"/>
    <Cell ss:StyleID="s66"/>
    <Cell ss:StyleID="s66"/>
    <Cell ss:StyleID="s66"/>
    <Cell ss:StyleID="s66"/>
    <Cell ss:StyleID="s66"/>
    <Cell ss:StyleID="s66"/>
    <Cell ss:StyleID="s66"/>
    <Cell ss:StyleID="s66"/>
    <Cell ss:StyleID="s66"/>
    <Cell ss:StyleID="s66"/>
    <Cell ss:StyleID="s66"/>
    <Cell ss:StyleID="s66"/>
    <Cell ss:StyleID="s66"/>
    <Cell ss:StyleID="s66"/>
    <Cell ss:StyleID="s66"/>
    <Cell ss:StyleID="s66"/>
    <Cell ss:StyleID="s66"/>
    <Cell ss:StyleID="s66"/>
    <Cell ss:StyleID="s66"/>
    <Cell ss:StyleID="s66"/>
    <Cell ss:StyleID="s66"/>
    <Cell ss:StyleID="s66"/>
    <Cell ss:StyleID="s66"/>
    <Cell ss:StyleID="s66"/>
    <Cell ss:StyleID="s66"/>
    <Cell ss:StyleID="s66"/>
    <Cell ss:StyleID="s66"/>
    <Cell ss:StyleID="s66"/>
    <Cell ss:StyleID="s66"/>
    <Cell ss:StyleID="s66"/>
    <Cell ss:StyleID="s66"/>
    <Cell ss:StyleID="s66"/>
    <Cell ss:StyleID="s66"/>
    <Cell ss:StyleID="s66"/>
    <Cell ss:StyleID="s66"/>
    <Cell ss:StyleID="s66"/>
    <Cell ss:StyleID="s66"/>
    <Cell ss:StyleID="s66"/>
    <Cell ss:StyleID="s66"/>
    <Cell ss:StyleID="s66"/>
    <Cell ss:StyleID="s66"/>
    <Cell ss:StyleID="s66"/>
    <Cell ss:StyleID="s66"/>
    <Cell ss:StyleID="s66"/>
    <Cell ss:StyleID="s66"/>
    <Cell ss:StyleID="s66"/>
    <Cell ss:StyleID="s66"/>
    <Cell ss:StyleID="s66"/>
    <Cell ss:StyleID="s66"/>
    <Cell ss:StyleID="s66"/>
    <Cell ss:StyleID="s66"/>
    <Cell ss:StyleID="s66"/>
    <Cell ss:StyleID="s66"/>
    <Cell ss:StyleID="s66"/>
    <Cell ss:StyleID="s66"/>
    <Cell ss:StyleID="s66"/>
    <Cell ss:StyleID="s66"/>
    <Cell ss:StyleID="s66"/>
    <Cell ss:StyleID="s66"/>
    <Cell ss:StyleID="s66"/>
    <Cell ss:StyleID="s66"/>
    <Cell ss:StyleID="s66"/>
    <Cell ss:StyleID="s66"/>
    <Cell ss:StyleID="s66"/>
    <Cell ss:StyleID="s66"/>
    <Cell ss:StyleID="s66"/>
    <Cell ss:StyleID="s66"/>
    <Cell ss:StyleID="s66"/>
    <Cell ss:StyleID="s66"/>
    <Cell ss:StyleID="s66"/>
    <Cell ss:StyleID="s66"/>
    <Cell ss:StyleID="s66"/>
    <Cell ss:StyleID="s66"/>
    <Cell ss:StyleID="s66"/>
    <Cell ss:StyleID="s66"/>
    <Cell ss:StyleID="s66"/>
    <Cell ss:StyleID="s66"/>
    <Cell ss:StyleID="s66"/>
    <Cell ss:StyleID="s66"/>
    <Cell ss:StyleID="s66"/>
    <Cell ss:StyleID="s66"/>
    <Cell ss:StyleID="s66"/>
    <Cell ss:StyleID="s66"/>
    <Cell ss:StyleID="s66"/>
    <Cell ss:StyleID="s66"/>
    <Cell ss:StyleID="s66"/>
    <Cell ss:StyleID="s66"/>
    <Cell ss:StyleID="s66"/>
    <Cell ss:StyleID="s66"/>
    <Cell ss:StyleID="s66"/>
    <Cell ss:StyleID="s66"/>
    <Cell ss:StyleID="s66"/>
    <Cell ss:StyleID="s66"/>
    <Cell ss:StyleID="s66"/>
    <Cell ss:StyleID="s66"/>
    <Cell ss:StyleID="s66"/>
    <Cell ss:StyleID="s66"/>
    <Cell ss:StyleID="s66"/>
    <Cell ss:StyleID="s66"/>
    <Cell ss:StyleID="s66"/>
    <Cell ss:StyleID="s66"/>
    <Cell ss:StyleID="s66"/>
    <Cell ss:StyleID="s66"/>
    <Cell ss:StyleID="s66"/>
    <Cell ss:StyleID="s66"/>
    <Cell ss:StyleID="s66"/>
    <Cell ss:StyleID="s66"/>
    <Cell ss:StyleID="s66"/>
    <Cell ss:StyleID="s66"/>
    <Cell ss:StyleID="s66"/>
    <Cell ss:StyleID="s66"/>
    <Cell ss:StyleID="s66"/>
    <Cell ss:StyleID="s66"/>
    <Cell ss:StyleID="s66"/>
    <Cell ss:StyleID="s66"/>
    <Cell ss:StyleID="s66"/>
    <Cell ss:StyleID="s66"/>
    <Cell ss:StyleID="s66"/>
    <Cell ss:StyleID="s66"/>
    <Cell ss:StyleID="s66"/>
    <Cell ss:StyleID="s66"/>
    <Cell ss:StyleID="s66"/>
    <Cell ss:StyleID="s66"/>
    <Cell ss:StyleID="s66"/>
    <Cell ss:StyleID="s66"/>
    <Cell ss:StyleID="s66"/>
    <Cell ss:StyleID="s66"/>
    <Cell ss:StyleID="s66"/>
    <Cell ss:StyleID="s66"/>
    <Cell ss:StyleID="s66"/>
    <Cell ss:StyleID="s66"/>
    <Cell ss:StyleID="s66"/>
    <Cell ss:StyleID="s66"/>
    <Cell ss:StyleID="s66"/>
    <Cell ss:StyleID="s66"/>
    <Cell ss:StyleID="s66"/>
    <Cell ss:StyleID="s66"/>
    <Cell ss:StyleID="s66"/>
    <Cell ss:StyleID="s66"/>
    <Cell ss:StyleID="s66"/>
    <Cell ss:StyleID="s66"/>
    <Cell ss:StyleID="s66"/>
    <Cell ss:StyleID="s66"/>
    <Cell ss:StyleID="s66"/>
    <Cell ss:StyleID="s66"/>
    <Cell ss:StyleID="s66"/>
    <Cell ss:StyleID="s66"/>
    <Cell ss:StyleID="s66"/>
    <Cell ss:StyleID="s66"/>
    <Cell ss:StyleID="s66"/>
    <Cell ss:StyleID="s66"/>
    <Cell ss:StyleID="s66"/>
    <Cell ss:StyleID="s66"/>
    <Cell ss:StyleID="s66"/>
    <Cell ss:StyleID="s66"/>
    <Cell ss:StyleID="s66"/>
    <Cell ss:StyleID="s66"/>
    <Cell ss:StyleID="s66"/>
    <Cell ss:StyleID="s66"/>
    <Cell ss:StyleID="s66"/>
    <Cell ss:StyleID="s66"/>
    <Cell ss:StyleID="s66"/>
    <Cell ss:StyleID="s66"/>
    <Cell ss:StyleID="s66"/>
    <Cell ss:StyleID="s66"/>
    <Cell ss:StyleID="s66"/>
    <Cell ss:StyleID="s66"/>
    <Cell ss:StyleID="s66"/>
    <Cell ss:StyleID="s66"/>
    <Cell ss:StyleID="s66"/>
    <Cell ss:StyleID="s66"/>
    <Cell ss:StyleID="s66"/>
    <Cell ss:StyleID="s66"/>
    <Cell ss:StyleID="s66"/>
    <Cell ss:StyleID="s66"/>
    <Cell ss:StyleID="s66"/>
    <Cell ss:StyleID="s66"/>
    <Cell ss:StyleID="s66"/>
    <Cell ss:StyleID="s66"/>
    <Cell ss:StyleID="s66"/>
    <Cell ss:StyleID="s66"/>
    <Cell ss:StyleID="s66"/>
    <Cell ss:StyleID="s66"/>
    <Cell ss:StyleID="s66"/>
    <Cell ss:StyleID="s66"/>
    <Cell ss:StyleID="s66"/>
    <Cell ss:StyleID="s66"/>
    <Cell ss:StyleID="s66"/>
    <Cell ss:StyleID="s66"/>
    <Cell ss:StyleID="s66"/>
    <Cell ss:StyleID="s66"/>
    <Cell ss:StyleID="s66"/>
    <Cell ss:StyleID="s66"/>
    <Cell ss:StyleID="s66"/>
    <Cell ss:StyleID="s66"/>
    <Cell ss:StyleID="s66"/>
    <Cell ss:StyleID="s66"/>
    <Cell ss:StyleID="s66"/>
    <Cell ss:StyleID="s66"/>
    <Cell ss:StyleID="s66"/>
    <Cell ss:StyleID="s66"/>
    <Cell ss:StyleID="s66"/>
    <Cell ss:StyleID="s66"/>
    <Cell ss:StyleID="s66"/>
    <Cell ss:StyleID="s66"/>
    <Cell ss:StyleID="s66"/>
    <Cell ss:StyleID="s66"/>
    <Cell ss:StyleID="s66"/>
    <Cell ss:StyleID="s66"/>
    <Cell ss:StyleID="s66"/>
    <Cell ss:StyleID="s66"/>
    <Cell ss:StyleID="s66"/>
    <Cell ss:StyleID="s66"/>
    <Cell ss:StyleID="s66"/>
    <Cell ss:StyleID="s66"/>
    <Cell ss:StyleID="s66"/>
    <Cell ss:StyleID="s66"/>
    <Cell ss:StyleID="s66"/>
    <Cell ss:StyleID="s66"/>
    <Cell ss:StyleID="s66"/>
    <Cell ss:StyleID="s66"/>
    <Cell ss:StyleID="s66"/>
    <Cell ss:StyleID="s66"/>
    <Cell ss:StyleID="s66"/>
    <Cell ss:StyleID="s66"/>
    <Cell ss:StyleID="s66"/>
    <Cell ss:StyleID="s66"/>
    <Cell ss:StyleID="s66"/>
    <Cell ss:StyleID="s66"/>
    <Cell ss:StyleID="s66"/>
    <Cell ss:StyleID="s66"/>
    <Cell ss:StyleID="s66"/>
    <Cell ss:StyleID="s66"/>
    <Cell ss:StyleID="s66"/>
    <Cell ss:StyleID="s66"/>
    <Cell ss:StyleID="s66"/>
    <Cell ss:StyleID="s66"/>
    <Cell ss:StyleID="s66"/>
    <Cell ss:StyleID="s66"/>
    <Cell ss:StyleID="s66"/>
    <Cell ss:StyleID="s66"/>
   </Row>
   <Row ss:Height="15.75">
    <Cell ss:Index="19" ss:StyleID="s66"/>
    <Cell ss:StyleID="s66"/>
    <Cell ss:StyleID="s66"/>
    <Cell ss:StyleID="s66"/>
    <Cell ss:StyleID="s66"/>
    <Cell ss:StyleID="s66"/>
    <Cell ss:StyleID="s66"/>
    <Cell ss:StyleID="s66"/>
    <Cell ss:StyleID="s66"/>
    <Cell ss:StyleID="s66"/>
    <Cell ss:StyleID="s66"/>
    <Cell ss:StyleID="s66"/>
    <Cell ss:StyleID="s66"/>
    <Cell ss:StyleID="s66"/>
    <Cell ss:StyleID="s66"/>
    <Cell ss:StyleID="s66"/>
    <Cell ss:StyleID="s66"/>
    <Cell ss:StyleID="s66"/>
    <Cell ss:StyleID="s66"/>
    <Cell ss:StyleID="s66"/>
    <Cell ss:StyleID="s66"/>
    <Cell ss:StyleID="s66"/>
    <Cell ss:StyleID="s66"/>
    <Cell ss:StyleID="s66"/>
    <Cell ss:StyleID="s66"/>
    <Cell ss:StyleID="s66"/>
    <Cell ss:StyleID="s66"/>
    <Cell ss:StyleID="s66"/>
    <Cell ss:StyleID="s66"/>
    <Cell ss:StyleID="s66"/>
    <Cell ss:StyleID="s66"/>
    <Cell ss:StyleID="s66"/>
    <Cell ss:StyleID="s66"/>
    <Cell ss:StyleID="s66"/>
    <Cell ss:StyleID="s66"/>
    <Cell ss:StyleID="s66"/>
    <Cell ss:StyleID="s66"/>
    <Cell ss:StyleID="s66"/>
    <Cell ss:StyleID="s66"/>
    <Cell ss:StyleID="s66"/>
    <Cell ss:StyleID="s66"/>
    <Cell ss:StyleID="s66"/>
    <Cell ss:StyleID="s66"/>
    <Cell ss:StyleID="s66"/>
    <Cell ss:StyleID="s66"/>
    <Cell ss:StyleID="s66"/>
    <Cell ss:StyleID="s66"/>
    <Cell ss:StyleID="s66"/>
    <Cell ss:StyleID="s66"/>
    <Cell ss:StyleID="s66"/>
    <Cell ss:StyleID="s66"/>
    <Cell ss:StyleID="s66"/>
    <Cell ss:StyleID="s66"/>
    <Cell ss:StyleID="s66"/>
    <Cell ss:StyleID="s66"/>
    <Cell ss:StyleID="s66"/>
    <Cell ss:StyleID="s66"/>
    <Cell ss:StyleID="s66"/>
    <Cell ss:StyleID="s66"/>
    <Cell ss:StyleID="s66"/>
    <Cell ss:StyleID="s66"/>
    <Cell ss:StyleID="s66"/>
    <Cell ss:StyleID="s66"/>
    <Cell ss:StyleID="s66"/>
    <Cell ss:StyleID="s66"/>
    <Cell ss:StyleID="s66"/>
    <Cell ss:StyleID="s66"/>
    <Cell ss:StyleID="s66"/>
    <Cell ss:StyleID="s66"/>
    <Cell ss:StyleID="s66"/>
    <Cell ss:StyleID="s66"/>
    <Cell ss:StyleID="s66"/>
    <Cell ss:StyleID="s66"/>
    <Cell ss:StyleID="s66"/>
    <Cell ss:StyleID="s66"/>
    <Cell ss:StyleID="s66"/>
    <Cell ss:StyleID="s66"/>
    <Cell ss:StyleID="s66"/>
    <Cell ss:StyleID="s66"/>
    <Cell ss:StyleID="s66"/>
    <Cell ss:StyleID="s66"/>
    <Cell ss:StyleID="s66"/>
    <Cell ss:StyleID="s66"/>
    <Cell ss:StyleID="s66"/>
    <Cell ss:StyleID="s66"/>
    <Cell ss:StyleID="s66"/>
    <Cell ss:StyleID="s66"/>
    <Cell ss:StyleID="s66"/>
    <Cell ss:StyleID="s66"/>
    <Cell ss:StyleID="s66"/>
    <Cell ss:StyleID="s66"/>
    <Cell ss:StyleID="s66"/>
    <Cell ss:StyleID="s66"/>
    <Cell ss:StyleID="s66"/>
    <Cell ss:StyleID="s66"/>
    <Cell ss:StyleID="s66"/>
    <Cell ss:StyleID="s66"/>
    <Cell ss:StyleID="s66"/>
    <Cell ss:StyleID="s66"/>
    <Cell ss:StyleID="s66"/>
    <Cell ss:StyleID="s66"/>
    <Cell ss:StyleID="s66"/>
    <Cell ss:StyleID="s66"/>
    <Cell ss:StyleID="s66"/>
    <Cell ss:StyleID="s66"/>
    <Cell ss:StyleID="s66"/>
    <Cell ss:StyleID="s66"/>
    <Cell ss:StyleID="s66"/>
    <Cell ss:StyleID="s66"/>
    <Cell ss:StyleID="s66"/>
    <Cell ss:StyleID="s66"/>
    <Cell ss:StyleID="s66"/>
    <Cell ss:StyleID="s66"/>
    <Cell ss:StyleID="s66"/>
    <Cell ss:StyleID="s66"/>
    <Cell ss:StyleID="s66"/>
    <Cell ss:StyleID="s66"/>
    <Cell ss:StyleID="s66"/>
    <Cell ss:StyleID="s66"/>
    <Cell ss:StyleID="s66"/>
    <Cell ss:StyleID="s66"/>
    <Cell ss:StyleID="s66"/>
    <Cell ss:StyleID="s66"/>
    <Cell ss:StyleID="s66"/>
    <Cell ss:StyleID="s66"/>
    <Cell ss:StyleID="s66"/>
    <Cell ss:StyleID="s66"/>
    <Cell ss:StyleID="s66"/>
    <Cell ss:StyleID="s66"/>
    <Cell ss:StyleID="s66"/>
    <Cell ss:StyleID="s66"/>
    <Cell ss:StyleID="s66"/>
    <Cell ss:StyleID="s66"/>
    <Cell ss:StyleID="s66"/>
    <Cell ss:StyleID="s66"/>
    <Cell ss:StyleID="s66"/>
    <Cell ss:StyleID="s66"/>
    <Cell ss:StyleID="s66"/>
    <Cell ss:StyleID="s66"/>
    <Cell ss:StyleID="s66"/>
    <Cell ss:StyleID="s66"/>
    <Cell ss:StyleID="s66"/>
    <Cell ss:StyleID="s66"/>
    <Cell ss:StyleID="s66"/>
    <Cell ss:StyleID="s66"/>
    <Cell ss:StyleID="s66"/>
    <Cell ss:StyleID="s66"/>
    <Cell ss:StyleID="s66"/>
    <Cell ss:StyleID="s66"/>
    <Cell ss:StyleID="s66"/>
    <Cell ss:StyleID="s66"/>
    <Cell ss:StyleID="s66"/>
    <Cell ss:StyleID="s66"/>
    <Cell ss:StyleID="s66"/>
    <Cell ss:StyleID="s66"/>
    <Cell ss:StyleID="s66"/>
    <Cell ss:StyleID="s66"/>
    <Cell ss:StyleID="s66"/>
    <Cell ss:StyleID="s66"/>
    <Cell ss:StyleID="s66"/>
    <Cell ss:StyleID="s66"/>
    <Cell ss:StyleID="s66"/>
    <Cell ss:StyleID="s66"/>
    <Cell ss:StyleID="s66"/>
    <Cell ss:StyleID="s66"/>
    <Cell ss:StyleID="s66"/>
    <Cell ss:StyleID="s66"/>
    <Cell ss:StyleID="s66"/>
    <Cell ss:StyleID="s66"/>
    <Cell ss:StyleID="s66"/>
    <Cell ss:StyleID="s66"/>
    <Cell ss:StyleID="s66"/>
    <Cell ss:StyleID="s66"/>
    <Cell ss:StyleID="s66"/>
    <Cell ss:StyleID="s66"/>
    <Cell ss:StyleID="s66"/>
    <Cell ss:StyleID="s66"/>
    <Cell ss:StyleID="s66"/>
    <Cell ss:StyleID="s66"/>
    <Cell ss:StyleID="s66"/>
    <Cell ss:StyleID="s66"/>
    <Cell ss:StyleID="s66"/>
    <Cell ss:StyleID="s66"/>
    <Cell ss:StyleID="s66"/>
    <Cell ss:StyleID="s66"/>
    <Cell ss:StyleID="s66"/>
    <Cell ss:StyleID="s66"/>
    <Cell ss:StyleID="s66"/>
    <Cell ss:StyleID="s66"/>
    <Cell ss:StyleID="s66"/>
    <Cell ss:StyleID="s66"/>
    <Cell ss:StyleID="s66"/>
    <Cell ss:StyleID="s66"/>
    <Cell ss:StyleID="s66"/>
    <Cell ss:StyleID="s66"/>
    <Cell ss:StyleID="s66"/>
    <Cell ss:StyleID="s66"/>
    <Cell ss:StyleID="s66"/>
    <Cell ss:StyleID="s66"/>
    <Cell ss:StyleID="s66"/>
    <Cell ss:StyleID="s66"/>
    <Cell ss:StyleID="s66"/>
    <Cell ss:StyleID="s66"/>
    <Cell ss:StyleID="s66"/>
    <Cell ss:StyleID="s66"/>
    <Cell ss:StyleID="s66"/>
    <Cell ss:StyleID="s66"/>
    <Cell ss:StyleID="s66"/>
    <Cell ss:StyleID="s66"/>
    <Cell ss:StyleID="s66"/>
    <Cell ss:StyleID="s66"/>
    <Cell ss:StyleID="s66"/>
    <Cell ss:StyleID="s66"/>
    <Cell ss:StyleID="s66"/>
    <Cell ss:StyleID="s66"/>
    <Cell ss:StyleID="s66"/>
    <Cell ss:StyleID="s66"/>
    <Cell ss:StyleID="s66"/>
    <Cell ss:StyleID="s66"/>
    <Cell ss:StyleID="s66"/>
    <Cell ss:StyleID="s66"/>
    <Cell ss:StyleID="s66"/>
    <Cell ss:StyleID="s66"/>
    <Cell ss:StyleID="s66"/>
    <Cell ss:StyleID="s66"/>
    <Cell ss:StyleID="s66"/>
    <Cell ss:StyleID="s66"/>
    <Cell ss:StyleID="s66"/>
    <Cell ss:StyleID="s66"/>
    <Cell ss:StyleID="s66"/>
    <Cell ss:StyleID="s66"/>
    <Cell ss:StyleID="s66"/>
    <Cell ss:StyleID="s66"/>
    <Cell ss:StyleID="s66"/>
    <Cell ss:StyleID="s66"/>
    <Cell ss:StyleID="s66"/>
    <Cell ss:StyleID="s66"/>
    <Cell ss:StyleID="s66"/>
    <Cell ss:StyleID="s66"/>
    <Cell ss:StyleID="s66"/>
    <Cell ss:StyleID="s66"/>
    <Cell ss:StyleID="s66"/>
    <Cell ss:StyleID="s66"/>
    <Cell ss:StyleID="s66"/>
    <Cell ss:StyleID="s66"/>
    <Cell ss:StyleID="s66"/>
    <Cell ss:StyleID="s66"/>
    <Cell ss:StyleID="s66"/>
    <Cell ss:StyleID="s66"/>
    <Cell ss:StyleID="s66"/>
    <Cell ss:StyleID="s66"/>
    <Cell ss:StyleID="s66"/>
    <Cell ss:StyleID="s66"/>
    <Cell ss:StyleID="s66"/>
    <Cell ss:StyleID="s66"/>
    <Cell ss:StyleID="s66"/>
    <Cell ss:StyleID="s66"/>
    <Cell ss:StyleID="s66"/>
    <Cell ss:StyleID="s66"/>
    <Cell ss:StyleID="s66"/>
    <Cell ss:StyleID="s66"/>
    <Cell ss:StyleID="s66"/>
    <Cell ss:StyleID="s66"/>
    <Cell ss:StyleID="s66"/>
    <Cell ss:StyleID="s66"/>
    <Cell ss:StyleID="s66"/>
    <Cell ss:StyleID="s66"/>
    <Cell ss:StyleID="s66"/>
    <Cell ss:StyleID="s66"/>
    <Cell ss:StyleID="s66"/>
    <Cell ss:StyleID="s66"/>
    <Cell ss:StyleID="s66"/>
    <Cell ss:StyleID="s66"/>
    <Cell ss:StyleID="s66"/>
    <Cell ss:StyleID="s66"/>
    <Cell ss:StyleID="s66"/>
    <Cell ss:StyleID="s66"/>
    <Cell ss:StyleID="s66"/>
    <Cell ss:StyleID="s66"/>
    <Cell ss:StyleID="s66"/>
    <Cell ss:StyleID="s66"/>
    <Cell ss:StyleID="s66"/>
    <Cell ss:StyleID="s66"/>
    <Cell ss:StyleID="s66"/>
    <Cell ss:StyleID="s66"/>
    <Cell ss:StyleID="s66"/>
    <Cell ss:StyleID="s66"/>
    <Cell ss:StyleID="s66"/>
    <Cell ss:StyleID="s66"/>
    <Cell ss:StyleID="s66"/>
    <Cell ss:StyleID="s66"/>
    <Cell ss:StyleID="s66"/>
    <Cell ss:StyleID="s66"/>
    <Cell ss:StyleID="s66"/>
    <Cell ss:StyleID="s66"/>
    <Cell ss:StyleID="s66"/>
    <Cell ss:StyleID="s66"/>
    <Cell ss:StyleID="s66"/>
    <Cell ss:StyleID="s66"/>
    <Cell ss:StyleID="s66"/>
    <Cell ss:StyleID="s66"/>
    <Cell ss:StyleID="s66"/>
    <Cell ss:StyleID="s66"/>
    <Cell ss:StyleID="s66"/>
    <Cell ss:StyleID="s66"/>
    <Cell ss:StyleID="s66"/>
    <Cell ss:StyleID="s66"/>
    <Cell ss:StyleID="s66"/>
    <Cell ss:StyleID="s66"/>
    <Cell ss:StyleID="s66"/>
    <Cell ss:StyleID="s66"/>
    <Cell ss:StyleID="s66"/>
    <Cell ss:StyleID="s66"/>
    <Cell ss:StyleID="s66"/>
    <Cell ss:StyleID="s66"/>
    <Cell ss:StyleID="s66"/>
    <Cell ss:StyleID="s66"/>
    <Cell ss:StyleID="s66"/>
    <Cell ss:StyleID="s66"/>
    <Cell ss:StyleID="s66"/>
    <Cell ss:StyleID="s66"/>
    <Cell ss:StyleID="s66"/>
    <Cell ss:StyleID="s66"/>
    <Cell ss:StyleID="s66"/>
    <Cell ss:StyleID="s66"/>
    <Cell ss:StyleID="s66"/>
    <Cell ss:StyleID="s66"/>
    <Cell ss:StyleID="s66"/>
    <Cell ss:StyleID="s66"/>
    <Cell ss:StyleID="s66"/>
    <Cell ss:StyleID="s66"/>
    <Cell ss:StyleID="s66"/>
    <Cell ss:StyleID="s66"/>
    <Cell ss:StyleID="s66"/>
    <Cell ss:StyleID="s66"/>
    <Cell ss:StyleID="s66"/>
    <Cell ss:StyleID="s66"/>
    <Cell ss:StyleID="s66"/>
    <Cell ss:StyleID="s66"/>
    <Cell ss:StyleID="s66"/>
    <Cell ss:StyleID="s66"/>
    <Cell ss:StyleID="s66"/>
    <Cell ss:StyleID="s66"/>
    <Cell ss:StyleID="s66"/>
    <Cell ss:StyleID="s66"/>
    <Cell ss:StyleID="s66"/>
    <Cell ss:StyleID="s66"/>
    <Cell ss:StyleID="s66"/>
    <Cell ss:StyleID="s66"/>
    <Cell ss:StyleID="s66"/>
    <Cell ss:StyleID="s66"/>
    <Cell ss:StyleID="s66"/>
    <Cell ss:StyleID="s66"/>
    <Cell ss:StyleID="s66"/>
    <Cell ss:StyleID="s66"/>
    <Cell ss:StyleID="s66"/>
    <Cell ss:StyleID="s66"/>
    <Cell ss:StyleID="s66"/>
    <Cell ss:StyleID="s66"/>
    <Cell ss:StyleID="s66"/>
    <Cell ss:StyleID="s66"/>
    <Cell ss:StyleID="s66"/>
    <Cell ss:StyleID="s66"/>
    <Cell ss:StyleID="s66"/>
    <Cell ss:StyleID="s66"/>
    <Cell ss:StyleID="s66"/>
    <Cell ss:StyleID="s66"/>
    <Cell ss:StyleID="s66"/>
    <Cell ss:StyleID="s66"/>
    <Cell ss:StyleID="s66"/>
    <Cell ss:StyleID="s66"/>
    <Cell ss:StyleID="s66"/>
    <Cell ss:StyleID="s66"/>
    <Cell ss:StyleID="s66"/>
    <Cell ss:StyleID="s66"/>
    <Cell ss:StyleID="s66"/>
    <Cell ss:StyleID="s66"/>
    <Cell ss:StyleID="s66"/>
    <Cell ss:StyleID="s66"/>
    <Cell ss:StyleID="s66"/>
    <Cell ss:StyleID="s66"/>
    <Cell ss:StyleID="s66"/>
    <Cell ss:StyleID="s66"/>
    <Cell ss:StyleID="s66"/>
    <Cell ss:StyleID="s66"/>
    <Cell ss:StyleID="s66"/>
    <Cell ss:StyleID="s66"/>
    <Cell ss:StyleID="s66"/>
    <Cell ss:StyleID="s66"/>
    <Cell ss:StyleID="s66"/>
    <Cell ss:StyleID="s66"/>
    <Cell ss:StyleID="s66"/>
    <Cell ss:StyleID="s66"/>
    <Cell ss:StyleID="s66"/>
    <Cell ss:StyleID="s66"/>
    <Cell ss:StyleID="s66"/>
    <Cell ss:StyleID="s66"/>
    <Cell ss:StyleID="s66"/>
    <Cell ss:StyleID="s66"/>
    <Cell ss:StyleID="s66"/>
    <Cell ss:StyleID="s66"/>
    <Cell ss:StyleID="s66"/>
    <Cell ss:StyleID="s66"/>
    <Cell ss:StyleID="s66"/>
    <Cell ss:StyleID="s66"/>
    <Cell ss:StyleID="s66"/>
    <Cell ss:StyleID="s66"/>
    <Cell ss:StyleID="s66"/>
    <Cell ss:StyleID="s66"/>
    <Cell ss:StyleID="s66"/>
    <Cell ss:StyleID="s66"/>
    <Cell ss:StyleID="s66"/>
    <Cell ss:StyleID="s66"/>
    <Cell ss:StyleID="s66"/>
    <Cell ss:StyleID="s66"/>
    <Cell ss:StyleID="s66"/>
    <Cell ss:StyleID="s66"/>
    <Cell ss:StyleID="s66"/>
    <Cell ss:StyleID="s66"/>
    <Cell ss:StyleID="s66"/>
    <Cell ss:StyleID="s66"/>
    <Cell ss:StyleID="s66"/>
    <Cell ss:StyleID="s66"/>
    <Cell ss:StyleID="s66"/>
    <Cell ss:StyleID="s66"/>
    <Cell ss:StyleID="s66"/>
    <Cell ss:StyleID="s66"/>
    <Cell ss:StyleID="s66"/>
    <Cell ss:StyleID="s66"/>
    <Cell ss:StyleID="s66"/>
    <Cell ss:StyleID="s66"/>
    <Cell ss:StyleID="s66"/>
    <Cell ss:StyleID="s66"/>
    <Cell ss:StyleID="s66"/>
    <Cell ss:StyleID="s66"/>
    <Cell ss:StyleID="s66"/>
    <Cell ss:StyleID="s66"/>
    <Cell ss:StyleID="s66"/>
    <Cell ss:StyleID="s66"/>
    <Cell ss:StyleID="s66"/>
    <Cell ss:StyleID="s66"/>
    <Cell ss:StyleID="s66"/>
    <Cell ss:StyleID="s66"/>
    <Cell ss:StyleID="s66"/>
    <Cell ss:StyleID="s66"/>
    <Cell ss:StyleID="s66"/>
    <Cell ss:StyleID="s66"/>
    <Cell ss:StyleID="s66"/>
    <Cell ss:StyleID="s66"/>
    <Cell ss:StyleID="s66"/>
    <Cell ss:StyleID="s66"/>
    <Cell ss:StyleID="s66"/>
    <Cell ss:StyleID="s66"/>
    <Cell ss:StyleID="s66"/>
    <Cell ss:StyleID="s66"/>
    <Cell ss:StyleID="s66"/>
    <Cell ss:StyleID="s66"/>
    <Cell ss:StyleID="s66"/>
    <Cell ss:StyleID="s66"/>
    <Cell ss:StyleID="s66"/>
    <Cell ss:StyleID="s66"/>
    <Cell ss:StyleID="s66"/>
    <Cell ss:StyleID="s66"/>
    <Cell ss:StyleID="s66"/>
    <Cell ss:StyleID="s66"/>
    <Cell ss:StyleID="s66"/>
    <Cell ss:StyleID="s66"/>
    <Cell ss:StyleID="s66"/>
    <Cell ss:StyleID="s66"/>
    <Cell ss:StyleID="s66"/>
    <Cell ss:StyleID="s66"/>
    <Cell ss:StyleID="s66"/>
    <Cell ss:StyleID="s66"/>
    <Cell ss:StyleID="s66"/>
    <Cell ss:StyleID="s66"/>
    <Cell ss:StyleID="s66"/>
    <Cell ss:StyleID="s66"/>
    <Cell ss:StyleID="s66"/>
    <Cell ss:StyleID="s66"/>
    <Cell ss:StyleID="s66"/>
    <Cell ss:StyleID="s66"/>
    <Cell ss:StyleID="s66"/>
    <Cell ss:StyleID="s66"/>
    <Cell ss:StyleID="s66"/>
    <Cell ss:StyleID="s66"/>
    <Cell ss:StyleID="s66"/>
    <Cell ss:StyleID="s66"/>
    <Cell ss:StyleID="s66"/>
    <Cell ss:StyleID="s66"/>
    <Cell ss:StyleID="s66"/>
    <Cell ss:StyleID="s66"/>
    <Cell ss:StyleID="s66"/>
    <Cell ss:StyleID="s66"/>
    <Cell ss:StyleID="s66"/>
    <Cell ss:StyleID="s66"/>
    <Cell ss:StyleID="s66"/>
    <Cell ss:StyleID="s66"/>
    <Cell ss:StyleID="s66"/>
    <Cell ss:StyleID="s66"/>
    <Cell ss:StyleID="s66"/>
    <Cell ss:StyleID="s66"/>
    <Cell ss:StyleID="s66"/>
    <Cell ss:StyleID="s66"/>
    <Cell ss:StyleID="s66"/>
    <Cell ss:StyleID="s66"/>
    <Cell ss:StyleID="s66"/>
    <Cell ss:StyleID="s66"/>
    <Cell ss:StyleID="s66"/>
    <Cell ss:StyleID="s66"/>
    <Cell ss:StyleID="s66"/>
    <Cell ss:StyleID="s66"/>
    <Cell ss:StyleID="s66"/>
    <Cell ss:StyleID="s66"/>
    <Cell ss:StyleID="s66"/>
    <Cell ss:StyleID="s66"/>
    <Cell ss:StyleID="s66"/>
    <Cell ss:StyleID="s66"/>
    <Cell ss:StyleID="s66"/>
    <Cell ss:StyleID="s66"/>
    <Cell ss:StyleID="s66"/>
    <Cell ss:StyleID="s66"/>
    <Cell ss:StyleID="s66"/>
    <Cell ss:StyleID="s66"/>
    <Cell ss:StyleID="s66"/>
    <Cell ss:StyleID="s66"/>
    <Cell ss:StyleID="s66"/>
    <Cell ss:StyleID="s66"/>
    <Cell ss:StyleID="s66"/>
    <Cell ss:StyleID="s66"/>
    <Cell ss:StyleID="s66"/>
    <Cell ss:StyleID="s66"/>
    <Cell ss:StyleID="s66"/>
    <Cell ss:StyleID="s66"/>
    <Cell ss:StyleID="s66"/>
    <Cell ss:StyleID="s66"/>
    <Cell ss:StyleID="s66"/>
    <Cell ss:StyleID="s66"/>
    <Cell ss:StyleID="s66"/>
    <Cell ss:StyleID="s66"/>
    <Cell ss:StyleID="s66"/>
    <Cell ss:StyleID="s66"/>
    <Cell ss:StyleID="s66"/>
    <Cell ss:StyleID="s66"/>
    <Cell ss:StyleID="s66"/>
    <Cell ss:StyleID="s66"/>
    <Cell ss:StyleID="s66"/>
    <Cell ss:StyleID="s66"/>
    <Cell ss:StyleID="s66"/>
    <Cell ss:StyleID="s66"/>
    <Cell ss:StyleID="s66"/>
    <Cell ss:StyleID="s66"/>
    <Cell ss:StyleID="s66"/>
    <Cell ss:StyleID="s66"/>
    <Cell ss:StyleID="s66"/>
    <Cell ss:StyleID="s66"/>
    <Cell ss:StyleID="s66"/>
    <Cell ss:StyleID="s66"/>
    <Cell ss:StyleID="s66"/>
    <Cell ss:StyleID="s66"/>
    <Cell ss:StyleID="s66"/>
    <Cell ss:StyleID="s66"/>
    <Cell ss:StyleID="s66"/>
    <Cell ss:StyleID="s66"/>
    <Cell ss:StyleID="s66"/>
    <Cell ss:StyleID="s66"/>
    <Cell ss:StyleID="s66"/>
    <Cell ss:StyleID="s66"/>
    <Cell ss:StyleID="s66"/>
    <Cell ss:StyleID="s66"/>
    <Cell ss:StyleID="s66"/>
    <Cell ss:StyleID="s66"/>
    <Cell ss:StyleID="s66"/>
    <Cell ss:StyleID="s66"/>
    <Cell ss:StyleID="s66"/>
    <Cell ss:StyleID="s66"/>
    <Cell ss:StyleID="s66"/>
    <Cell ss:StyleID="s66"/>
    <Cell ss:StyleID="s66"/>
    <Cell ss:StyleID="s66"/>
    <Cell ss:StyleID="s66"/>
    <Cell ss:StyleID="s66"/>
    <Cell ss:StyleID="s66"/>
    <Cell ss:StyleID="s66"/>
    <Cell ss:StyleID="s66"/>
    <Cell ss:StyleID="s66"/>
    <Cell ss:StyleID="s66"/>
    <Cell ss:StyleID="s66"/>
    <Cell ss:StyleID="s66"/>
    <Cell ss:StyleID="s66"/>
    <Cell ss:StyleID="s66"/>
    <Cell ss:StyleID="s66"/>
    <Cell ss:StyleID="s66"/>
    <Cell ss:StyleID="s66"/>
    <Cell ss:StyleID="s66"/>
    <Cell ss:StyleID="s66"/>
    <Cell ss:StyleID="s66"/>
    <Cell ss:StyleID="s66"/>
    <Cell ss:StyleID="s66"/>
    <Cell ss:StyleID="s66"/>
    <Cell ss:StyleID="s66"/>
    <Cell ss:StyleID="s66"/>
    <Cell ss:StyleID="s66"/>
    <Cell ss:StyleID="s66"/>
    <Cell ss:StyleID="s66"/>
    <Cell ss:StyleID="s66"/>
    <Cell ss:StyleID="s66"/>
    <Cell ss:StyleID="s66"/>
    <Cell ss:StyleID="s66"/>
    <Cell ss:StyleID="s66"/>
    <Cell ss:StyleID="s66"/>
    <Cell ss:StyleID="s66"/>
    <Cell ss:StyleID="s66"/>
    <Cell ss:StyleID="s66"/>
    <Cell ss:StyleID="s66"/>
    <Cell ss:StyleID="s66"/>
    <Cell ss:StyleID="s66"/>
    <Cell ss:StyleID="s66"/>
    <Cell ss:StyleID="s66"/>
    <Cell ss:StyleID="s66"/>
    <Cell ss:StyleID="s66"/>
    <Cell ss:StyleID="s66"/>
    <Cell ss:StyleID="s66"/>
    <Cell ss:StyleID="s66"/>
    <Cell ss:StyleID="s66"/>
    <Cell ss:StyleID="s66"/>
    <Cell ss:StyleID="s66"/>
    <Cell ss:StyleID="s66"/>
    <Cell ss:StyleID="s66"/>
    <Cell ss:StyleID="s66"/>
    <Cell ss:StyleID="s66"/>
    <Cell ss:StyleID="s66"/>
    <Cell ss:StyleID="s66"/>
    <Cell ss:StyleID="s66"/>
    <Cell ss:StyleID="s66"/>
    <Cell ss:StyleID="s66"/>
    <Cell ss:StyleID="s66"/>
    <Cell ss:StyleID="s66"/>
    <Cell ss:StyleID="s66"/>
    <Cell ss:StyleID="s66"/>
    <Cell ss:StyleID="s66"/>
    <Cell ss:StyleID="s66"/>
    <Cell ss:StyleID="s66"/>
    <Cell ss:StyleID="s66"/>
    <Cell ss:StyleID="s66"/>
    <Cell ss:StyleID="s66"/>
    <Cell ss:StyleID="s66"/>
    <Cell ss:StyleID="s66"/>
    <Cell ss:StyleID="s66"/>
    <Cell ss:StyleID="s66"/>
    <Cell ss:StyleID="s66"/>
    <Cell ss:StyleID="s66"/>
    <Cell ss:StyleID="s66"/>
    <Cell ss:StyleID="s66"/>
    <Cell ss:StyleID="s66"/>
    <Cell ss:StyleID="s66"/>
    <Cell ss:StyleID="s66"/>
    <Cell ss:StyleID="s66"/>
    <Cell ss:StyleID="s66"/>
    <Cell ss:StyleID="s66"/>
    <Cell ss:StyleID="s66"/>
    <Cell ss:StyleID="s66"/>
    <Cell ss:StyleID="s66"/>
    <Cell ss:StyleID="s66"/>
    <Cell ss:StyleID="s66"/>
    <Cell ss:StyleID="s66"/>
    <Cell ss:StyleID="s66"/>
    <Cell ss:StyleID="s66"/>
    <Cell ss:StyleID="s66"/>
    <Cell ss:StyleID="s66"/>
    <Cell ss:StyleID="s66"/>
    <Cell ss:StyleID="s66"/>
    <Cell ss:StyleID="s66"/>
    <Cell ss:StyleID="s66"/>
    <Cell ss:StyleID="s66"/>
    <Cell ss:StyleID="s66"/>
    <Cell ss:StyleID="s66"/>
    <Cell ss:StyleID="s66"/>
    <Cell ss:StyleID="s66"/>
    <Cell ss:StyleID="s66"/>
    <Cell ss:StyleID="s66"/>
    <Cell ss:StyleID="s66"/>
    <Cell ss:StyleID="s66"/>
    <Cell ss:StyleID="s66"/>
    <Cell ss:StyleID="s66"/>
    <Cell ss:StyleID="s66"/>
    <Cell ss:StyleID="s66"/>
    <Cell ss:StyleID="s66"/>
    <Cell ss:StyleID="s66"/>
    <Cell ss:StyleID="s66"/>
    <Cell ss:StyleID="s66"/>
    <Cell ss:StyleID="s66"/>
    <Cell ss:StyleID="s66"/>
    <Cell ss:StyleID="s66"/>
    <Cell ss:StyleID="s66"/>
    <Cell ss:StyleID="s66"/>
    <Cell ss:StyleID="s66"/>
    <Cell ss:StyleID="s66"/>
    <Cell ss:StyleID="s66"/>
    <Cell ss:StyleID="s66"/>
    <Cell ss:StyleID="s66"/>
    <Cell ss:StyleID="s66"/>
    <Cell ss:StyleID="s66"/>
    <Cell ss:StyleID="s66"/>
    <Cell ss:StyleID="s66"/>
    <Cell ss:StyleID="s66"/>
    <Cell ss:StyleID="s66"/>
    <Cell ss:StyleID="s66"/>
    <Cell ss:StyleID="s66"/>
    <Cell ss:StyleID="s66"/>
    <Cell ss:StyleID="s66"/>
    <Cell ss:StyleID="s66"/>
    <Cell ss:StyleID="s66"/>
    <Cell ss:StyleID="s66"/>
    <Cell ss:StyleID="s66"/>
    <Cell ss:StyleID="s66"/>
    <Cell ss:StyleID="s66"/>
    <Cell ss:StyleID="s66"/>
    <Cell ss:StyleID="s66"/>
    <Cell ss:StyleID="s66"/>
    <Cell ss:StyleID="s66"/>
    <Cell ss:StyleID="s66"/>
    <Cell ss:StyleID="s66"/>
    <Cell ss:StyleID="s66"/>
    <Cell ss:StyleID="s66"/>
    <Cell ss:StyleID="s66"/>
    <Cell ss:StyleID="s66"/>
    <Cell ss:StyleID="s66"/>
    <Cell ss:StyleID="s66"/>
    <Cell ss:StyleID="s66"/>
    <Cell ss:StyleID="s66"/>
    <Cell ss:StyleID="s66"/>
    <Cell ss:StyleID="s66"/>
    <Cell ss:StyleID="s66"/>
    <Cell ss:StyleID="s66"/>
    <Cell ss:StyleID="s66"/>
    <Cell ss:StyleID="s66"/>
    <Cell ss:StyleID="s66"/>
    <Cell ss:StyleID="s66"/>
    <Cell ss:StyleID="s66"/>
    <Cell ss:StyleID="s66"/>
    <Cell ss:StyleID="s66"/>
    <Cell ss:StyleID="s66"/>
    <Cell ss:StyleID="s66"/>
    <Cell ss:StyleID="s66"/>
    <Cell ss:StyleID="s66"/>
    <Cell ss:StyleID="s66"/>
    <Cell ss:StyleID="s66"/>
    <Cell ss:StyleID="s66"/>
    <Cell ss:StyleID="s66"/>
    <Cell ss:StyleID="s66"/>
    <Cell ss:StyleID="s66"/>
    <Cell ss:StyleID="s66"/>
    <Cell ss:StyleID="s66"/>
    <Cell ss:StyleID="s66"/>
    <Cell ss:StyleID="s66"/>
    <Cell ss:StyleID="s66"/>
    <Cell ss:StyleID="s66"/>
    <Cell ss:StyleID="s66"/>
    <Cell ss:StyleID="s66"/>
    <Cell ss:StyleID="s66"/>
    <Cell ss:StyleID="s66"/>
    <Cell ss:StyleID="s66"/>
    <Cell ss:StyleID="s66"/>
    <Cell ss:StyleID="s66"/>
    <Cell ss:StyleID="s66"/>
    <Cell ss:StyleID="s66"/>
    <Cell ss:StyleID="s66"/>
    <Cell ss:StyleID="s66"/>
    <Cell ss:StyleID="s66"/>
    <Cell ss:StyleID="s66"/>
    <Cell ss:StyleID="s66"/>
    <Cell ss:StyleID="s66"/>
    <Cell ss:StyleID="s66"/>
    <Cell ss:StyleID="s66"/>
    <Cell ss:StyleID="s66"/>
    <Cell ss:StyleID="s66"/>
    <Cell ss:StyleID="s66"/>
    <Cell ss:StyleID="s66"/>
    <Cell ss:StyleID="s66"/>
    <Cell ss:StyleID="s66"/>
    <Cell ss:StyleID="s66"/>
    <Cell ss:StyleID="s66"/>
    <Cell ss:StyleID="s66"/>
    <Cell ss:StyleID="s66"/>
    <Cell ss:StyleID="s66"/>
    <Cell ss:StyleID="s66"/>
    <Cell ss:StyleID="s66"/>
    <Cell ss:StyleID="s66"/>
    <Cell ss:StyleID="s66"/>
    <Cell ss:StyleID="s66"/>
    <Cell ss:StyleID="s66"/>
    <Cell ss:StyleID="s66"/>
    <Cell ss:StyleID="s66"/>
    <Cell ss:StyleID="s66"/>
    <Cell ss:StyleID="s66"/>
    <Cell ss:StyleID="s66"/>
    <Cell ss:StyleID="s66"/>
    <Cell ss:StyleID="s66"/>
    <Cell ss:StyleID="s66"/>
    <Cell ss:StyleID="s66"/>
    <Cell ss:StyleID="s66"/>
    <Cell ss:StyleID="s66"/>
    <Cell ss:StyleID="s66"/>
    <Cell ss:StyleID="s66"/>
    <Cell ss:StyleID="s66"/>
    <Cell ss:StyleID="s66"/>
    <Cell ss:StyleID="s66"/>
    <Cell ss:StyleID="s66"/>
    <Cell ss:StyleID="s66"/>
    <Cell ss:StyleID="s66"/>
    <Cell ss:StyleID="s66"/>
    <Cell ss:StyleID="s66"/>
    <Cell ss:StyleID="s66"/>
    <Cell ss:StyleID="s66"/>
    <Cell ss:StyleID="s66"/>
    <Cell ss:StyleID="s66"/>
    <Cell ss:StyleID="s66"/>
    <Cell ss:StyleID="s66"/>
    <Cell ss:StyleID="s66"/>
    <Cell ss:StyleID="s66"/>
    <Cell ss:StyleID="s66"/>
    <Cell ss:StyleID="s66"/>
    <Cell ss:StyleID="s66"/>
    <Cell ss:StyleID="s66"/>
    <Cell ss:StyleID="s66"/>
    <Cell ss:StyleID="s66"/>
    <Cell ss:StyleID="s66"/>
    <Cell ss:StyleID="s66"/>
    <Cell ss:StyleID="s66"/>
    <Cell ss:StyleID="s66"/>
    <Cell ss:StyleID="s66"/>
    <Cell ss:StyleID="s66"/>
    <Cell ss:StyleID="s66"/>
    <Cell ss:StyleID="s66"/>
    <Cell ss:StyleID="s66"/>
    <Cell ss:StyleID="s66"/>
    <Cell ss:StyleID="s66"/>
    <Cell ss:StyleID="s66"/>
    <Cell ss:StyleID="s66"/>
    <Cell ss:StyleID="s66"/>
    <Cell ss:StyleID="s66"/>
    <Cell ss:StyleID="s66"/>
    <Cell ss:StyleID="s66"/>
    <Cell ss:StyleID="s66"/>
    <Cell ss:StyleID="s66"/>
    <Cell ss:StyleID="s66"/>
    <Cell ss:StyleID="s66"/>
    <Cell ss:StyleID="s66"/>
    <Cell ss:StyleID="s66"/>
    <Cell ss:StyleID="s66"/>
    <Cell ss:StyleID="s66"/>
    <Cell ss:StyleID="s66"/>
    <Cell ss:StyleID="s66"/>
    <Cell ss:StyleID="s66"/>
    <Cell ss:StyleID="s66"/>
    <Cell ss:StyleID="s66"/>
    <Cell ss:StyleID="s66"/>
    <Cell ss:StyleID="s66"/>
    <Cell ss:StyleID="s66"/>
    <Cell ss:StyleID="s66"/>
    <Cell ss:StyleID="s66"/>
    <Cell ss:StyleID="s66"/>
    <Cell ss:StyleID="s66"/>
    <Cell ss:StyleID="s66"/>
    <Cell ss:StyleID="s66"/>
    <Cell ss:StyleID="s66"/>
    <Cell ss:StyleID="s66"/>
    <Cell ss:StyleID="s66"/>
    <Cell ss:StyleID="s66"/>
    <Cell ss:StyleID="s66"/>
    <Cell ss:StyleID="s66"/>
    <Cell ss:StyleID="s66"/>
    <Cell ss:StyleID="s66"/>
    <Cell ss:StyleID="s66"/>
    <Cell ss:StyleID="s66"/>
    <Cell ss:StyleID="s66"/>
    <Cell ss:StyleID="s66"/>
    <Cell ss:StyleID="s66"/>
    <Cell ss:StyleID="s66"/>
    <Cell ss:StyleID="s66"/>
    <Cell ss:StyleID="s66"/>
    <Cell ss:StyleID="s66"/>
    <Cell ss:StyleID="s66"/>
    <Cell ss:StyleID="s66"/>
    <Cell ss:StyleID="s66"/>
    <Cell ss:StyleID="s66"/>
    <Cell ss:StyleID="s66"/>
    <Cell ss:StyleID="s66"/>
    <Cell ss:StyleID="s66"/>
    <Cell ss:StyleID="s66"/>
    <Cell ss:StyleID="s66"/>
    <Cell ss:StyleID="s66"/>
    <Cell ss:StyleID="s66"/>
    <Cell ss:StyleID="s66"/>
    <Cell ss:StyleID="s66"/>
    <Cell ss:StyleID="s66"/>
    <Cell ss:StyleID="s66"/>
    <Cell ss:StyleID="s66"/>
    <Cell ss:StyleID="s66"/>
    <Cell ss:StyleID="s66"/>
    <Cell ss:StyleID="s66"/>
    <Cell ss:StyleID="s66"/>
    <Cell ss:StyleID="s66"/>
    <Cell ss:StyleID="s66"/>
    <Cell ss:StyleID="s66"/>
    <Cell ss:StyleID="s66"/>
    <Cell ss:StyleID="s66"/>
    <Cell ss:StyleID="s66"/>
    <Cell ss:StyleID="s66"/>
    <Cell ss:StyleID="s66"/>
    <Cell ss:StyleID="s66"/>
    <Cell ss:StyleID="s66"/>
    <Cell ss:StyleID="s66"/>
    <Cell ss:StyleID="s66"/>
    <Cell ss:StyleID="s66"/>
    <Cell ss:StyleID="s66"/>
    <Cell ss:StyleID="s66"/>
    <Cell ss:StyleID="s66"/>
    <Cell ss:StyleID="s66"/>
    <Cell ss:StyleID="s66"/>
    <Cell ss:StyleID="s66"/>
    <Cell ss:StyleID="s66"/>
    <Cell ss:StyleID="s66"/>
    <Cell ss:StyleID="s66"/>
    <Cell ss:StyleID="s66"/>
    <Cell ss:StyleID="s66"/>
    <Cell ss:StyleID="s66"/>
    <Cell ss:StyleID="s66"/>
    <Cell ss:StyleID="s66"/>
    <Cell ss:StyleID="s66"/>
    <Cell ss:StyleID="s66"/>
    <Cell ss:StyleID="s66"/>
    <Cell ss:StyleID="s66"/>
    <Cell ss:StyleID="s66"/>
    <Cell ss:StyleID="s66"/>
    <Cell ss:StyleID="s66"/>
    <Cell ss:StyleID="s66"/>
    <Cell ss:StyleID="s66"/>
    <Cell ss:StyleID="s66"/>
    <Cell ss:StyleID="s66"/>
    <Cell ss:StyleID="s66"/>
    <Cell ss:StyleID="s66"/>
    <Cell ss:StyleID="s66"/>
    <Cell ss:StyleID="s66"/>
    <Cell ss:StyleID="s66"/>
    <Cell ss:StyleID="s66"/>
    <Cell ss:StyleID="s66"/>
    <Cell ss:StyleID="s66"/>
    <Cell ss:StyleID="s66"/>
    <Cell ss:StyleID="s66"/>
    <Cell ss:StyleID="s66"/>
    <Cell ss:StyleID="s66"/>
    <Cell ss:StyleID="s66"/>
    <Cell ss:StyleID="s66"/>
    <Cell ss:StyleID="s66"/>
    <Cell ss:StyleID="s66"/>
    <Cell ss:StyleID="s66"/>
    <Cell ss:StyleID="s66"/>
    <Cell ss:StyleID="s66"/>
    <Cell ss:StyleID="s66"/>
    <Cell ss:StyleID="s66"/>
    <Cell ss:StyleID="s66"/>
    <Cell ss:StyleID="s66"/>
    <Cell ss:StyleID="s66"/>
    <Cell ss:StyleID="s66"/>
    <Cell ss:StyleID="s66"/>
    <Cell ss:StyleID="s66"/>
    <Cell ss:StyleID="s66"/>
    <Cell ss:StyleID="s66"/>
    <Cell ss:StyleID="s66"/>
    <Cell ss:StyleID="s66"/>
    <Cell ss:StyleID="s66"/>
    <Cell ss:StyleID="s66"/>
    <Cell ss:StyleID="s66"/>
    <Cell ss:StyleID="s66"/>
    <Cell ss:StyleID="s66"/>
    <Cell ss:StyleID="s66"/>
    <Cell ss:StyleID="s66"/>
    <Cell ss:StyleID="s66"/>
    <Cell ss:StyleID="s66"/>
    <Cell ss:StyleID="s66"/>
    <Cell ss:StyleID="s66"/>
    <Cell ss:StyleID="s66"/>
    <Cell ss:StyleID="s66"/>
    <Cell ss:StyleID="s66"/>
    <Cell ss:StyleID="s66"/>
    <Cell ss:StyleID="s66"/>
    <Cell ss:StyleID="s66"/>
    <Cell ss:StyleID="s66"/>
    <Cell ss:StyleID="s66"/>
    <Cell ss:StyleID="s66"/>
    <Cell ss:StyleID="s66"/>
    <Cell ss:StyleID="s66"/>
    <Cell ss:StyleID="s66"/>
    <Cell ss:StyleID="s66"/>
    <Cell ss:StyleID="s66"/>
    <Cell ss:StyleID="s66"/>
    <Cell ss:StyleID="s66"/>
    <Cell ss:StyleID="s66"/>
    <Cell ss:StyleID="s66"/>
    <Cell ss:StyleID="s66"/>
    <Cell ss:StyleID="s66"/>
    <Cell ss:StyleID="s66"/>
    <Cell ss:StyleID="s66"/>
    <Cell ss:StyleID="s66"/>
    <Cell ss:StyleID="s66"/>
    <Cell ss:StyleID="s66"/>
    <Cell ss:StyleID="s66"/>
    <Cell ss:StyleID="s66"/>
    <Cell ss:StyleID="s66"/>
    <Cell ss:StyleID="s66"/>
    <Cell ss:StyleID="s66"/>
    <Cell ss:StyleID="s66"/>
    <Cell ss:StyleID="s66"/>
    <Cell ss:StyleID="s66"/>
    <Cell ss:StyleID="s66"/>
    <Cell ss:StyleID="s66"/>
    <Cell ss:StyleID="s66"/>
    <Cell ss:StyleID="s66"/>
    <Cell ss:StyleID="s66"/>
    <Cell ss:StyleID="s66"/>
    <Cell ss:StyleID="s66"/>
    <Cell ss:StyleID="s66"/>
    <Cell ss:StyleID="s66"/>
    <Cell ss:StyleID="s66"/>
    <Cell ss:StyleID="s66"/>
    <Cell ss:StyleID="s66"/>
    <Cell ss:StyleID="s66"/>
    <Cell ss:StyleID="s66"/>
    <Cell ss:StyleID="s66"/>
    <Cell ss:StyleID="s66"/>
    <Cell ss:StyleID="s66"/>
    <Cell ss:StyleID="s66"/>
    <Cell ss:StyleID="s66"/>
    <Cell ss:StyleID="s66"/>
    <Cell ss:StyleID="s66"/>
    <Cell ss:StyleID="s66"/>
    <Cell ss:StyleID="s66"/>
    <Cell ss:StyleID="s66"/>
    <Cell ss:StyleID="s66"/>
    <Cell ss:StyleID="s66"/>
    <Cell ss:StyleID="s66"/>
    <Cell ss:StyleID="s66"/>
    <Cell ss:StyleID="s66"/>
    <Cell ss:StyleID="s66"/>
    <Cell ss:StyleID="s66"/>
    <Cell ss:StyleID="s66"/>
    <Cell ss:StyleID="s66"/>
    <Cell ss:StyleID="s66"/>
    <Cell ss:StyleID="s66"/>
    <Cell ss:StyleID="s66"/>
    <Cell ss:StyleID="s66"/>
    <Cell ss:StyleID="s66"/>
    <Cell ss:StyleID="s66"/>
    <Cell ss:StyleID="s66"/>
    <Cell ss:StyleID="s66"/>
    <Cell ss:StyleID="s66"/>
    <Cell ss:StyleID="s66"/>
    <Cell ss:StyleID="s66"/>
    <Cell ss:StyleID="s66"/>
    <Cell ss:StyleID="s66"/>
    <Cell ss:StyleID="s66"/>
    <Cell ss:StyleID="s66"/>
    <Cell ss:StyleID="s66"/>
    <Cell ss:StyleID="s66"/>
    <Cell ss:StyleID="s66"/>
    <Cell ss:StyleID="s66"/>
    <Cell ss:StyleID="s66"/>
    <Cell ss:StyleID="s66"/>
    <Cell ss:StyleID="s66"/>
    <Cell ss:StyleID="s66"/>
    <Cell ss:StyleID="s66"/>
    <Cell ss:StyleID="s66"/>
    <Cell ss:StyleID="s66"/>
    <Cell ss:StyleID="s66"/>
    <Cell ss:StyleID="s66"/>
    <Cell ss:StyleID="s66"/>
    <Cell ss:StyleID="s66"/>
    <Cell ss:StyleID="s66"/>
    <Cell ss:StyleID="s66"/>
    <Cell ss:StyleID="s66"/>
    <Cell ss:StyleID="s66"/>
    <Cell ss:StyleID="s66"/>
    <Cell ss:StyleID="s66"/>
    <Cell ss:StyleID="s66"/>
    <Cell ss:StyleID="s66"/>
    <Cell ss:StyleID="s66"/>
    <Cell ss:StyleID="s66"/>
    <Cell ss:StyleID="s66"/>
    <Cell ss:StyleID="s66"/>
    <Cell ss:StyleID="s66"/>
    <Cell ss:StyleID="s66"/>
    <Cell ss:StyleID="s66"/>
    <Cell ss:StyleID="s66"/>
    <Cell ss:StyleID="s66"/>
    <Cell ss:StyleID="s66"/>
    <Cell ss:StyleID="s66"/>
    <Cell ss:StyleID="s66"/>
    <Cell ss:StyleID="s66"/>
    <Cell ss:StyleID="s66"/>
    <Cell ss:StyleID="s66"/>
    <Cell ss:StyleID="s66"/>
    <Cell ss:StyleID="s66"/>
    <Cell ss:StyleID="s66"/>
    <Cell ss:StyleID="s66"/>
    <Cell ss:StyleID="s66"/>
    <Cell ss:StyleID="s66"/>
    <Cell ss:StyleID="s66"/>
    <Cell ss:StyleID="s66"/>
    <Cell ss:StyleID="s66"/>
    <Cell ss:StyleID="s66"/>
    <Cell ss:StyleID="s66"/>
    <Cell ss:StyleID="s66"/>
    <Cell ss:StyleID="s66"/>
    <Cell ss:StyleID="s66"/>
    <Cell ss:StyleID="s66"/>
    <Cell ss:StyleID="s66"/>
    <Cell ss:StyleID="s66"/>
    <Cell ss:StyleID="s66"/>
    <Cell ss:StyleID="s66"/>
    <Cell ss:StyleID="s66"/>
    <Cell ss:StyleID="s66"/>
    <Cell ss:StyleID="s66"/>
    <Cell ss:StyleID="s66"/>
    <Cell ss:StyleID="s66"/>
    <Cell ss:StyleID="s66"/>
    <Cell ss:StyleID="s66"/>
    <Cell ss:StyleID="s66"/>
    <Cell ss:StyleID="s66"/>
    <Cell ss:StyleID="s66"/>
    <Cell ss:StyleID="s66"/>
    <Cell ss:StyleID="s66"/>
    <Cell ss:StyleID="s66"/>
    <Cell ss:StyleID="s66"/>
    <Cell ss:StyleID="s66"/>
    <Cell ss:StyleID="s66"/>
    <Cell ss:StyleID="s66"/>
    <Cell ss:StyleID="s66"/>
    <Cell ss:StyleID="s66"/>
    <Cell ss:StyleID="s66"/>
    <Cell ss:StyleID="s66"/>
    <Cell ss:StyleID="s66"/>
    <Cell ss:StyleID="s66"/>
    <Cell ss:StyleID="s66"/>
    <Cell ss:StyleID="s66"/>
    <Cell ss:StyleID="s66"/>
    <Cell ss:StyleID="s66"/>
    <Cell ss:StyleID="s66"/>
    <Cell ss:StyleID="s66"/>
    <Cell ss:StyleID="s66"/>
    <Cell ss:StyleID="s66"/>
    <Cell ss:StyleID="s66"/>
    <Cell ss:StyleID="s66"/>
    <Cell ss:StyleID="s66"/>
    <Cell ss:StyleID="s66"/>
    <Cell ss:StyleID="s66"/>
    <Cell ss:StyleID="s66"/>
    <Cell ss:StyleID="s66"/>
    <Cell ss:StyleID="s66"/>
    <Cell ss:StyleID="s66"/>
    <Cell ss:StyleID="s66"/>
    <Cell ss:StyleID="s66"/>
    <Cell ss:StyleID="s66"/>
    <Cell ss:StyleID="s66"/>
    <Cell ss:StyleID="s66"/>
    <Cell ss:StyleID="s66"/>
    <Cell ss:StyleID="s66"/>
    <Cell ss:StyleID="s66"/>
    <Cell ss:StyleID="s66"/>
    <Cell ss:StyleID="s66"/>
    <Cell ss:StyleID="s66"/>
    <Cell ss:StyleID="s66"/>
    <Cell ss:StyleID="s66"/>
    <Cell ss:StyleID="s66"/>
    <Cell ss:StyleID="s66"/>
    <Cell ss:StyleID="s66"/>
    <Cell ss:StyleID="s66"/>
    <Cell ss:StyleID="s66"/>
    <Cell ss:StyleID="s66"/>
    <Cell ss:StyleID="s66"/>
    <Cell ss:StyleID="s66"/>
    <Cell ss:StyleID="s66"/>
    <Cell ss:StyleID="s66"/>
    <Cell ss:StyleID="s66"/>
    <Cell ss:StyleID="s66"/>
    <Cell ss:StyleID="s66"/>
    <Cell ss:StyleID="s66"/>
    <Cell ss:StyleID="s66"/>
    <Cell ss:StyleID="s66"/>
    <Cell ss:StyleID="s66"/>
    <Cell ss:StyleID="s66"/>
    <Cell ss:StyleID="s66"/>
    <Cell ss:StyleID="s66"/>
    <Cell ss:StyleID="s66"/>
    <Cell ss:StyleID="s66"/>
    <Cell ss:StyleID="s66"/>
    <Cell ss:StyleID="s66"/>
    <Cell ss:StyleID="s66"/>
    <Cell ss:StyleID="s66"/>
    <Cell ss:StyleID="s66"/>
    <Cell ss:StyleID="s66"/>
    <Cell ss:StyleID="s66"/>
    <Cell ss:StyleID="s66"/>
    <Cell ss:StyleID="s66"/>
    <Cell ss:StyleID="s66"/>
    <Cell ss:StyleID="s66"/>
    <Cell ss:StyleID="s66"/>
    <Cell ss:StyleID="s66"/>
    <Cell ss:StyleID="s66"/>
    <Cell ss:StyleID="s66"/>
    <Cell ss:StyleID="s66"/>
    <Cell ss:StyleID="s66"/>
    <Cell ss:StyleID="s66"/>
    <Cell ss:StyleID="s66"/>
    <Cell ss:StyleID="s66"/>
    <Cell ss:StyleID="s66"/>
    <Cell ss:StyleID="s66"/>
    <Cell ss:StyleID="s66"/>
    <Cell ss:StyleID="s66"/>
    <Cell ss:StyleID="s66"/>
    <Cell ss:StyleID="s66"/>
    <Cell ss:StyleID="s66"/>
    <Cell ss:StyleID="s66"/>
    <Cell ss:StyleID="s66"/>
    <Cell ss:StyleID="s66"/>
    <Cell ss:StyleID="s66"/>
    <Cell ss:StyleID="s66"/>
    <Cell ss:StyleID="s66"/>
    <Cell ss:StyleID="s66"/>
    <Cell ss:StyleID="s66"/>
    <Cell ss:StyleID="s66"/>
    <Cell ss:StyleID="s66"/>
    <Cell ss:StyleID="s66"/>
    <Cell ss:StyleID="s66"/>
    <Cell ss:StyleID="s66"/>
    <Cell ss:StyleID="s66"/>
    <Cell ss:StyleID="s66"/>
    <Cell ss:StyleID="s66"/>
    <Cell ss:StyleID="s66"/>
    <Cell ss:StyleID="s66"/>
    <Cell ss:StyleID="s66"/>
    <Cell ss:StyleID="s66"/>
    <Cell ss:StyleID="s66"/>
    <Cell ss:StyleID="s66"/>
    <Cell ss:StyleID="s66"/>
    <Cell ss:StyleID="s66"/>
    <Cell ss:StyleID="s66"/>
    <Cell ss:StyleID="s66"/>
    <Cell ss:StyleID="s66"/>
    <Cell ss:StyleID="s66"/>
    <Cell ss:StyleID="s66"/>
    <Cell ss:StyleID="s66"/>
    <Cell ss:StyleID="s66"/>
    <Cell ss:StyleID="s66"/>
    <Cell ss:StyleID="s66"/>
    <Cell ss:StyleID="s66"/>
    <Cell ss:StyleID="s66"/>
    <Cell ss:StyleID="s66"/>
    <Cell ss:StyleID="s66"/>
    <Cell ss:StyleID="s66"/>
    <Cell ss:StyleID="s66"/>
    <Cell ss:StyleID="s66"/>
    <Cell ss:StyleID="s66"/>
    <Cell ss:StyleID="s66"/>
    <Cell ss:StyleID="s66"/>
    <Cell ss:StyleID="s66"/>
    <Cell ss:StyleID="s66"/>
    <Cell ss:StyleID="s66"/>
    <Cell ss:StyleID="s66"/>
    <Cell ss:StyleID="s66"/>
    <Cell ss:StyleID="s66"/>
    <Cell ss:StyleID="s66"/>
    <Cell ss:StyleID="s66"/>
    <Cell ss:StyleID="s66"/>
    <Cell ss:StyleID="s66"/>
    <Cell ss:StyleID="s66"/>
    <Cell ss:StyleID="s66"/>
    <Cell ss:StyleID="s66"/>
    <Cell ss:StyleID="s66"/>
    <Cell ss:StyleID="s66"/>
    <Cell ss:StyleID="s66"/>
    <Cell ss:StyleID="s66"/>
    <Cell ss:StyleID="s66"/>
    <Cell ss:StyleID="s66"/>
    <Cell ss:StyleID="s66"/>
    <Cell ss:StyleID="s66"/>
    <Cell ss:StyleID="s66"/>
    <Cell ss:StyleID="s66"/>
    <Cell ss:StyleID="s66"/>
    <Cell ss:StyleID="s66"/>
    <Cell ss:StyleID="s66"/>
    <Cell ss:StyleID="s66"/>
    <Cell ss:StyleID="s66"/>
    <Cell ss:StyleID="s66"/>
    <Cell ss:StyleID="s66"/>
    <Cell ss:StyleID="s66"/>
    <Cell ss:StyleID="s66"/>
    <Cell ss:StyleID="s66"/>
    <Cell ss:StyleID="s66"/>
    <Cell ss:StyleID="s66"/>
    <Cell ss:StyleID="s66"/>
    <Cell ss:StyleID="s66"/>
    <Cell ss:StyleID="s66"/>
    <Cell ss:StyleID="s66"/>
    <Cell ss:StyleID="s66"/>
    <Cell ss:StyleID="s66"/>
    <Cell ss:StyleID="s66"/>
    <Cell ss:StyleID="s66"/>
    <Cell ss:StyleID="s66"/>
    <Cell ss:StyleID="s66"/>
    <Cell ss:StyleID="s66"/>
    <Cell ss:StyleID="s66"/>
    <Cell ss:StyleID="s66"/>
    <Cell ss:StyleID="s66"/>
    <Cell ss:StyleID="s66"/>
    <Cell ss:StyleID="s66"/>
    <Cell ss:StyleID="s66"/>
    <Cell ss:StyleID="s66"/>
    <Cell ss:StyleID="s66"/>
    <Cell ss:StyleID="s66"/>
    <Cell ss:StyleID="s66"/>
    <Cell ss:StyleID="s66"/>
    <Cell ss:StyleID="s66"/>
    <Cell ss:StyleID="s66"/>
    <Cell ss:StyleID="s66"/>
    <Cell ss:StyleID="s66"/>
    <Cell ss:StyleID="s66"/>
    <Cell ss:StyleID="s66"/>
    <Cell ss:StyleID="s66"/>
    <Cell ss:StyleID="s66"/>
    <Cell ss:StyleID="s66"/>
    <Cell ss:StyleID="s66"/>
    <Cell ss:StyleID="s66"/>
    <Cell ss:StyleID="s66"/>
    <Cell ss:StyleID="s66"/>
    <Cell ss:StyleID="s66"/>
    <Cell ss:StyleID="s66"/>
    <Cell ss:StyleID="s66"/>
    <Cell ss:StyleID="s66"/>
    <Cell ss:StyleID="s66"/>
    <Cell ss:StyleID="s66"/>
    <Cell ss:StyleID="s66"/>
    <Cell ss:StyleID="s66"/>
    <Cell ss:StyleID="s66"/>
    <Cell ss:StyleID="s66"/>
    <Cell ss:StyleID="s66"/>
    <Cell ss:StyleID="s66"/>
    <Cell ss:StyleID="s66"/>
    <Cell ss:StyleID="s66"/>
    <Cell ss:StyleID="s66"/>
    <Cell ss:StyleID="s66"/>
    <Cell ss:StyleID="s66"/>
    <Cell ss:StyleID="s66"/>
    <Cell ss:StyleID="s66"/>
    <Cell ss:StyleID="s66"/>
    <Cell ss:StyleID="s66"/>
    <Cell ss:StyleID="s66"/>
    <Cell ss:StyleID="s66"/>
    <Cell ss:StyleID="s66"/>
    <Cell ss:StyleID="s66"/>
    <Cell ss:StyleID="s66"/>
    <Cell ss:StyleID="s66"/>
    <Cell ss:StyleID="s66"/>
    <Cell ss:StyleID="s66"/>
    <Cell ss:StyleID="s66"/>
    <Cell ss:StyleID="s66"/>
    <Cell ss:StyleID="s66"/>
    <Cell ss:StyleID="s66"/>
    <Cell ss:StyleID="s66"/>
    <Cell ss:StyleID="s66"/>
    <Cell ss:StyleID="s66"/>
    <Cell ss:StyleID="s66"/>
    <Cell ss:StyleID="s66"/>
    <Cell ss:StyleID="s66"/>
    <Cell ss:StyleID="s66"/>
    <Cell ss:StyleID="s66"/>
    <Cell ss:StyleID="s66"/>
    <Cell ss:StyleID="s66"/>
    <Cell ss:StyleID="s66"/>
    <Cell ss:StyleID="s66"/>
    <Cell ss:StyleID="s66"/>
    <Cell ss:StyleID="s66"/>
    <Cell ss:StyleID="s66"/>
    <Cell ss:StyleID="s66"/>
    <Cell ss:StyleID="s66"/>
    <Cell ss:StyleID="s66"/>
    <Cell ss:StyleID="s66"/>
    <Cell ss:StyleID="s66"/>
    <Cell ss:StyleID="s66"/>
    <Cell ss:StyleID="s66"/>
    <Cell ss:StyleID="s66"/>
    <Cell ss:StyleID="s66"/>
    <Cell ss:StyleID="s66"/>
    <Cell ss:StyleID="s66"/>
    <Cell ss:StyleID="s66"/>
    <Cell ss:StyleID="s66"/>
    <Cell ss:StyleID="s66"/>
    <Cell ss:StyleID="s66"/>
    <Cell ss:StyleID="s66"/>
    <Cell ss:StyleID="s66"/>
    <Cell ss:StyleID="s66"/>
    <Cell ss:StyleID="s66"/>
    <Cell ss:StyleID="s66"/>
    <Cell ss:StyleID="s66"/>
    <Cell ss:StyleID="s66"/>
    <Cell ss:StyleID="s66"/>
    <Cell ss:StyleID="s66"/>
    <Cell ss:StyleID="s66"/>
    <Cell ss:StyleID="s66"/>
    <Cell ss:StyleID="s66"/>
    <Cell ss:StyleID="s66"/>
    <Cell ss:StyleID="s66"/>
    <Cell ss:StyleID="s66"/>
    <Cell ss:StyleID="s66"/>
    <Cell ss:StyleID="s66"/>
    <Cell ss:StyleID="s66"/>
    <Cell ss:StyleID="s66"/>
    <Cell ss:StyleID="s66"/>
    <Cell ss:StyleID="s66"/>
    <Cell ss:StyleID="s66"/>
    <Cell ss:StyleID="s66"/>
    <Cell ss:StyleID="s66"/>
    <Cell ss:StyleID="s66"/>
    <Cell ss:StyleID="s66"/>
    <Cell ss:StyleID="s66"/>
    <Cell ss:StyleID="s66"/>
    <Cell ss:StyleID="s66"/>
    <Cell ss:StyleID="s66"/>
    <Cell ss:StyleID="s66"/>
    <Cell ss:StyleID="s66"/>
    <Cell ss:StyleID="s66"/>
    <Cell ss:StyleID="s66"/>
    <Cell ss:StyleID="s66"/>
    <Cell ss:StyleID="s66"/>
    <Cell ss:StyleID="s66"/>
    <Cell ss:StyleID="s66"/>
    <Cell ss:StyleID="s66"/>
    <Cell ss:StyleID="s66"/>
    <Cell ss:StyleID="s66"/>
    <Cell ss:StyleID="s66"/>
    <Cell ss:StyleID="s66"/>
    <Cell ss:StyleID="s66"/>
    <Cell ss:StyleID="s66"/>
    <Cell ss:StyleID="s66"/>
    <Cell ss:StyleID="s66"/>
    <Cell ss:StyleID="s66"/>
    <Cell ss:StyleID="s66"/>
    <Cell ss:StyleID="s66"/>
    <Cell ss:StyleID="s66"/>
    <Cell ss:StyleID="s66"/>
    <Cell ss:StyleID="s66"/>
    <Cell ss:StyleID="s66"/>
    <Cell ss:StyleID="s66"/>
    <Cell ss:StyleID="s66"/>
    <Cell ss:StyleID="s66"/>
    <Cell ss:StyleID="s66"/>
    <Cell ss:StyleID="s66"/>
    <Cell ss:StyleID="s66"/>
    <Cell ss:StyleID="s66"/>
    <Cell ss:StyleID="s66"/>
    <Cell ss:StyleID="s66"/>
    <Cell ss:StyleID="s66"/>
    <Cell ss:StyleID="s66"/>
    <Cell ss:StyleID="s66"/>
    <Cell ss:StyleID="s66"/>
    <Cell ss:StyleID="s66"/>
    <Cell ss:StyleID="s66"/>
    <Cell ss:StyleID="s66"/>
    <Cell ss:StyleID="s66"/>
    <Cell ss:StyleID="s66"/>
    <Cell ss:StyleID="s66"/>
    <Cell ss:StyleID="s66"/>
    <Cell ss:StyleID="s66"/>
    <Cell ss:StyleID="s66"/>
    <Cell ss:StyleID="s66"/>
    <Cell ss:StyleID="s66"/>
    <Cell ss:StyleID="s66"/>
    <Cell ss:StyleID="s66"/>
    <Cell ss:StyleID="s66"/>
    <Cell ss:StyleID="s66"/>
    <Cell ss:StyleID="s66"/>
    <Cell ss:StyleID="s66"/>
    <Cell ss:StyleID="s66"/>
    <Cell ss:StyleID="s66"/>
    <Cell ss:StyleID="s66"/>
    <Cell ss:StyleID="s66"/>
    <Cell ss:StyleID="s66"/>
    <Cell ss:StyleID="s66"/>
    <Cell ss:StyleID="s66"/>
    <Cell ss:StyleID="s66"/>
    <Cell ss:StyleID="s66"/>
    <Cell ss:StyleID="s66"/>
    <Cell ss:StyleID="s66"/>
    <Cell ss:StyleID="s66"/>
    <Cell ss:StyleID="s66"/>
    <Cell ss:StyleID="s66"/>
    <Cell ss:StyleID="s66"/>
    <Cell ss:StyleID="s66"/>
    <Cell ss:StyleID="s66"/>
    <Cell ss:StyleID="s66"/>
    <Cell ss:StyleID="s66"/>
    <Cell ss:StyleID="s66"/>
    <Cell ss:StyleID="s66"/>
    <Cell ss:StyleID="s66"/>
    <Cell ss:StyleID="s66"/>
    <Cell ss:StyleID="s66"/>
    <Cell ss:StyleID="s66"/>
    <Cell ss:StyleID="s66"/>
    <Cell ss:StyleID="s66"/>
    <Cell ss:StyleID="s66"/>
    <Cell ss:StyleID="s66"/>
    <Cell ss:StyleID="s66"/>
    <Cell ss:StyleID="s66"/>
    <Cell ss:StyleID="s66"/>
    <Cell ss:StyleID="s66"/>
    <Cell ss:StyleID="s66"/>
    <Cell ss:StyleID="s66"/>
    <Cell ss:StyleID="s66"/>
    <Cell ss:StyleID="s66"/>
    <Cell ss:StyleID="s66"/>
    <Cell ss:StyleID="s66"/>
    <Cell ss:StyleID="s66"/>
    <Cell ss:StyleID="s66"/>
    <Cell ss:StyleID="s66"/>
    <Cell ss:StyleID="s66"/>
    <Cell ss:StyleID="s66"/>
    <Cell ss:StyleID="s66"/>
    <Cell ss:StyleID="s66"/>
    <Cell ss:StyleID="s66"/>
    <Cell ss:StyleID="s66"/>
    <Cell ss:StyleID="s66"/>
    <Cell ss:StyleID="s66"/>
    <Cell ss:StyleID="s66"/>
    <Cell ss:StyleID="s66"/>
    <Cell ss:StyleID="s66"/>
    <Cell ss:StyleID="s66"/>
    <Cell ss:StyleID="s66"/>
    <Cell ss:StyleID="s66"/>
    <Cell ss:StyleID="s66"/>
    <Cell ss:StyleID="s66"/>
    <Cell ss:StyleID="s66"/>
    <Cell ss:StyleID="s66"/>
    <Cell ss:StyleID="s66"/>
    <Cell ss:StyleID="s66"/>
    <Cell ss:StyleID="s66"/>
    <Cell ss:StyleID="s66"/>
    <Cell ss:StyleID="s66"/>
    <Cell ss:StyleID="s66"/>
    <Cell ss:StyleID="s66"/>
    <Cell ss:StyleID="s66"/>
    <Cell ss:StyleID="s66"/>
    <Cell ss:StyleID="s66"/>
    <Cell ss:StyleID="s66"/>
   </Row>
   <Row ss:Height="15.75" ss:StyleID="s65">
    <Cell ss:StyleID="s64"><Data ss:Type="String">Farm Name</Data></Cell>
    <Cell ss:StyleID="s64"><Data ss:Type="String">Sampling Geographic Location</Data></Cell>
    <Cell ss:StyleID="s64"><Data ss:Type="String">Cluster in Figure 1A</Data></Cell>
    <Cell ss:StyleID="s63"><Data ss:Type="String">Sample Name</Data></Cell>
    <Cell ss:StyleID="s63"><Data ss:Type="String">Diarrhea</Data></Cell>
    <Cell ss:StyleID="s63"><Data ss:Type="String">Raw data</Data></Cell>
    <Cell ss:StyleID="s63"><Data ss:Type="String">Clean data</Data></Cell>
    <Cell ss:StyleID="s64"><Data ss:Type="String">Sequence number</Data></Cell>
    <Cell ss:StyleID="s58"><Data ss:Type="String">Sequence length</Data></Cell>
    <Cell ss:StyleID="s58"><Data ss:Type="String">Mean length</Data></Cell>
    <Cell ss:StyleID="s69"><Data ss:Type="String">d__Bacteria; k__norank; p__Proteobacteria; c__Betaproteobacteria; o__Burkholderiales; f__Alcaligenaceae; g__Sutterella; s__uncultured_organism_g__Sutterella; OTU1022</Data></Cell>
    <Cell ss:StyleID="s69"><Data ss:Type="String">d__Bacteria; k__norank; p__Bacteroidetes; c__Bacteroidia; o__Bacteroidales; f__Rikenellaceae; g__Alistipes; s__uncultured_organism_g__Alistipes; OTU728</Data></Cell>
    <Cell ss:StyleID="s69"><Data ss:Type="String">d__Bacteria; k__norank; p__Firmicutes; c__Clostridia; o__Clostridiales; f__Christensenellaceae; g__Christensenellaceae_R-7_group; s__unclassified_g__Christensenellaceae_R-7_group; OTU1098</Data></Cell>
    <Cell ss:StyleID="s69"><Data ss:Type="String">d__Bacteria; k__norank; p__Firmicutes; c__Negativicutes; o__Selenomonadales; f__Veillonellaceae; g__Megasphaera; s__Megasphaera_elsdenii_DSM_20460; OTU2839</Data></Cell>
    <Cell ss:StyleID="s69"><Data ss:Type="String">d__Bacteria; k__norank; p__Firmicutes; c__Clostridia; o__Clostridiales; f__Ruminococcaceae; g__Ruminiclostridium_6; s__unclassified_g__Ruminiclostridium_6; OTU2953</Data></Cell>
    <Cell ss:StyleID="s69"><Data ss:Type="String">d__Bacteria; k__norank; p__Firmicutes; c__Clostridia; o__Clostridiales; f__Ruminococcaceae; g__Ruminococcaceae_UCG-010; s__uncultured_Ruminococcaceae_bacterium_g__Ruminococcaceae_UCG-010; OTU2880</Data></Cell>
    <Cell ss:StyleID="s69"><Data ss:Type="String">d__Bacteria; k__norank; p__Firmicutes; c__Clostridia; o__Clostridiales; f__Ruminococcaceae; g__[Eubacterium]_coprostanoligenes_group; s__uncultured_rumen_bacterium_g__[Eubacterium]_coprostanoligenes_group; OTU904</Data></Cell>
    <Cell ss:StyleID="s69"><Data ss:Type="String">d__Bacteria; k__norank; p__Firmicutes; c__Negativicutes; o__Selenomonadales; f__Veillonellaceae; g__Megasphaera; s__Megasphaera_elsdenii_DSM_20460; OTU84</Data></Cell>
    <Cell ss:StyleID="s69"><Data ss:Type="String">d__Bacteria; k__norank; p__Firmicutes; c__Clostridia; o__Clostridiales; f__Ruminococcaceae; g__unclassified_f__Ruminococcaceae; s__unclassified_f__Ruminococcaceae; OTU3201</Data></Cell>
    <Cell ss:StyleID="s69"><Data ss:Type="String">d__Bacteria; k__norank; p__Fusobacteria; c__Fusobacteriia; o__Fusobacteriales; f__Fusobacteriaceae; g__Fusobacterium; s__uncultured_organism_g__Fusobacterium; OTU83</Data></Cell>
    <Cell ss:StyleID="s69"><Data ss:Type="String">d__Bacteria; k__norank; p__Proteobacteria; c__Gammaproteobacteria; o__Pseudomonadales; f__Moraxellaceae; g__Moraxella; s__Marinimicrobia_bacterium_JGI_0000113-D11_g__Moraxella; OTU3027</Data></Cell>
    <Cell ss:StyleID="s69"><Data ss:Type="String">d__Bacteria; k__norank; p__Firmicutes; c__Clostridia; o__Clostridiales; f__Ruminococcaceae; g__Oscillibacter; s__uncultured_bacterium_g__Oscillibacter; OTU2594</Data></Cell>
    <Cell ss:StyleID="s69"><Data ss:Type="String">d__Bacteria; k__norank; p__Firmicutes; c__Clostridia; o__Clostridiales; f__Clostridiales_vadinBB60_group; g__norank_f__Clostridiales_vadinBB60_group; s__unclassified_g__norank_f__Clostridiales_vadinBB60_group; OTU3352</Data></Cell>
    <Cell ss:StyleID="s69"><Data ss:Type="String">d__Bacteria; k__norank; p__Firmicutes; c__Clostridia; o__Clostridiales; f__Lachnospiraceae; g__[Eubacterium]_ruminantium_group; s__uncultured_bacterium_g__[Eubacterium]_ruminantium_group; OTU1326</Data></Cell>
    <Cell ss:StyleID="s69"><Data ss:Type="String">d__Bacteria; k__norank; p__Proteobacteria; c__Deltaproteobacteria; o__Desulfovibrionales; f__Desulfovibrionaceae; g__Desulfovibrio; s__uncultured_bacterium_g__Desulfovibrio; OTU2593</Data></Cell>
    <Cell ss:StyleID="s69"><Data ss:Type="String">d__Bacteria; k__norank; p__Firmicutes; c__Bacilli; o__Lactobacillales; f__Lactobacillaceae; g__Lactobacillus; s__Lactobacillus_gasseri; OTU2778</Data></Cell>
    <Cell ss:StyleID="s69"><Data ss:Type="String">d__Bacteria; k__norank; p__Firmicutes; c__Bacilli; o__Lactobacillales; f__Lactobacillaceae; g__Lactobacillus; s__Lactobacillus_vaginalis; OTU2656</Data></Cell>
    <Cell ss:StyleID="s69"><Data ss:Type="String">d__Bacteria; k__norank; p__Firmicutes; c__Clostridia; o__Clostridiales; f__Ruminococcaceae; g__[Eubacterium]_coprostanoligenes_group; s__uncultured_bacterium_g__[Eubacterium]_coprostanoligenes_group; OTU3154</Data></Cell>
    <Cell ss:StyleID="s69"><Data ss:Type="String">d__Bacteria; k__norank; p__Bacteroidetes; c__Bacteroidia; o__Bacteroidales; f__unclassified_o__Bacteroidales; g__unclassified_o__Bacteroidales; s__unclassified_o__Bacteroidales; OTU1222</Data></Cell>
    <Cell ss:StyleID="s69"><Data ss:Type="String">d__Bacteria; k__norank; p__Firmicutes; c__Bacilli; o__Lactobacillales; f__Streptococcaceae; g__Streptococcus; s__unclassified_g__Streptococcus; OTU1045</Data></Cell>
    <Cell ss:StyleID="s69"><Data ss:Type="String">d__Bacteria; k__norank; p__Proteobacteria; c__Gammaproteobacteria; o__Enterobacteriales; f__Enterobacteriaceae; g__Escherichia-Shigella; s__unclassified_g__Escherichia-Shigella; OTU3104</Data></Cell>
    <Cell ss:StyleID="s69"><Data ss:Type="String">d__Bacteria; k__norank; p__Firmicutes; c__Clostridia; o__Clostridiales; f__Ruminococcaceae; g__Anaerotruncus; s__unclassified_g__Anaerotruncus; OTU294</Data></Cell>
    <Cell ss:StyleID="s69"><Data ss:Type="String">d__Bacteria; k__norank; p__Firmicutes; c__Clostridia; o__Clostridiales; f__Ruminococcaceae; g__Ruminococcus_1; s__unclassified_g__Ruminococcus_1; OTU2805</Data></Cell>
    <Cell ss:StyleID="s69"><Data ss:Type="String">d__Bacteria; k__norank; p__Firmicutes; c__Clostridia; o__Clostridiales; f__Lachnospiraceae; g__Oribacterium; s__unclassified_g__Oribacterium; OTU3298</Data></Cell>
    <Cell ss:StyleID="s69"><Data ss:Type="String">d__Bacteria; k__norank; p__Firmicutes; c__Clostridia; o__Clostridiales; f__Lachnospiraceae; g__Tyzzerella_4; s__uncultured_organism_g__Tyzzerella_4; OTU680</Data></Cell>
    <Cell ss:StyleID="s69"><Data ss:Type="String">d__Bacteria; k__norank; p__Firmicutes; c__Clostridia; o__Clostridiales; f__Lachnospiraceae; g__unclassified_f__Lachnospiraceae; s__unclassified_f__Lachnospiraceae; OTU1237</Data></Cell>
    <Cell ss:StyleID="s69"><Data ss:Type="String">d__Bacteria; k__norank; p__Firmicutes; c__Clostridia; o__Clostridiales; f__Ruminococcaceae; g__Subdoligranulum; s__uncultured_bacterium_g__Subdoligranulum; OTU1097</Data></Cell>
    <Cell ss:StyleID="s69"><Data ss:Type="String">d__Bacteria; k__norank; p__Firmicutes; c__Erysipelotrichia; o__Erysipelotrichales; f__Erysipelotrichaceae; g__norank_f__Erysipelotrichaceae; s__unclassified_g__norank_f__Erysipelotrichaceae; OTU580</Data></Cell>
    <Cell ss:StyleID="s69"><Data ss:Type="String">d__Bacteria; k__norank; p__Chloroflexi; c__KD4-96; o__norank_c__KD4-96; f__norank_c__KD4-96; g__norank_c__KD4-96; s__unclassified_g__norank_c__KD4-96; OTU1665</Data></Cell>
    <Cell ss:StyleID="s69"><Data ss:Type="String">d__Bacteria; k__norank; p__Firmicutes; c__Erysipelotrichia; o__Erysipelotrichales; f__Erysipelotrichaceae; g__norank_f__Erysipelotrichaceae; s__unclassified_g__norank_f__Erysipelotrichaceae; OTU586</Data></Cell>
    <Cell ss:StyleID="s69"><Data ss:Type="String">d__Bacteria; k__norank; p__Tenericutes; c__Mollicutes; o__Mollicutes_RF9; f__norank_o__Mollicutes_RF9; g__norank_o__Mollicutes_RF9; s__gut_metagenome_g__norank_o__Mollicutes_RF9; OTU1346</Data></Cell>
    <Cell ss:StyleID="s69"><Data ss:Type="String">d__Bacteria; k__norank; p__Firmicutes; c__Clostridia; o__Clostridiales; f__Ruminococcaceae; g__Ruminococcus_2; s__unclassified_g__Ruminococcus_2; OTU3047</Data></Cell>
    <Cell ss:StyleID="s69"><Data ss:Type="String">d__Bacteria; k__norank; p__Tenericutes; c__Mollicutes; o__Mollicutes_RF9; f__norank_o__Mollicutes_RF9; g__norank_o__Mollicutes_RF9; s__unclassified_g__norank_o__Mollicutes_RF9; OTU2938</Data></Cell>
    <Cell ss:StyleID="s69"><Data ss:Type="String">d__Bacteria; k__norank; p__Tenericutes; c__Mollicutes; o__Mollicutes_RF9; f__norank_o__Mollicutes_RF9; g__norank_o__Mollicutes_RF9; s__uncultured_bacterium_g__norank_o__Mollicutes_RF9; OTU887</Data></Cell>
    <Cell ss:StyleID="s69"><Data ss:Type="String">d__Bacteria; k__norank; p__Bacteroidetes; c__Bacteroidia; o__Bacteroidales; f__Bacteroidaceae; g__Bacteroides; s__unclassified_g__Bacteroides; OTU714</Data></Cell>
    <Cell ss:StyleID="s69"><Data ss:Type="String">d__Bacteria; k__norank; p__Bacteroidetes; c__Bacteroidia; o__Bacteroidales; f__Bacteroidales_S24-7_group; g__norank_f__Bacteroidales_S24-7_group; s__uncultured_bacterium_g__norank_f__Bacteroidales_S24-7_group; OTU286</Data></Cell>
    <Cell ss:StyleID="s69"><Data ss:Type="String">d__Bacteria; k__norank; p__Bacteroidetes; c__Bacteroidia; o__Bacteroidales; f__Bacteroidales_S24-7_group; g__norank_f__Bacteroidales_S24-7_group; s__uncultured_bacterium_g__norank_f__Bacteroidales_S24-7_group; OTU280</Data></Cell>
    <Cell ss:StyleID="s69"><Data ss:Type="String">d__Bacteria; k__norank; p__Firmicutes; c__Clostridia; o__Clostridiales; f__Ruminococcaceae; g__Ruminiclostridium_9; s__unclassified_g__Ruminiclostridium_9; OTU566</Data></Cell>
    <Cell ss:StyleID="s69"><Data ss:Type="String">d__Bacteria; k__norank; p__Planctomycetes; c__OM190; o__norank_c__OM190; f__norank_c__OM190; g__norank_c__OM190; s__uncultured_bacterium_g__norank_c__OM190; OTU1836</Data></Cell>
    <Cell ss:StyleID="s69"><Data ss:Type="String">d__Bacteria; k__norank; p__Bacteroidetes; c__Bacteroidia; o__Bacteroidales; f__Rikenellaceae; g__Rikenellaceae_RC9_gut_group; s__uncultured_Rikenella_sp._g__Rikenellaceae_RC9_gut_group; OTU3138</Data></Cell>
    <Cell ss:StyleID="s69"><Data ss:Type="String">d__Bacteria; k__norank; p__Bacteroidetes; c__Bacteroidia; o__Bacteroidales; f__Prevotellaceae; g__Alloprevotella; s__unclassified_g__Alloprevotella; OTU754</Data></Cell>
    <Cell ss:StyleID="s69"><Data ss:Type="String">d__Bacteria; k__norank; p__Bacteroidetes; c__Bacteroidia; o__Bacteroidales; f__Rikenellaceae; g__Alistipes; s__unclassified_g__Alistipes; OTU2587</Data></Cell>
    <Cell ss:StyleID="s69"><Data ss:Type="String">d__Bacteria; k__norank; p__Firmicutes; c__Clostridia; o__Clostridiales; f__Clostridiales_vadinBB60_group; g__norank_f__Clostridiales_vadinBB60_group; s__unclassified_g__norank_f__Clostridiales_vadinBB60_group; OTU868</Data></Cell>
    <Cell ss:StyleID="s69"><Data ss:Type="String">d__Bacteria; k__norank; p__Bacteroidetes; c__Bacteroidia; o__Bacteroidales; f__Prevotellaceae; g__norank_f__Prevotellaceae; s__uncultured_bacterium_g__norank_f__Prevotellaceae; OTU663</Data></Cell>
    <Cell ss:StyleID="s69"><Data ss:Type="String">d__Bacteria; k__norank; p__Firmicutes; c__Clostridia; o__Clostridiales; f__Ruminococcaceae; g__Ruminiclostridium_5; s__uncultured_bacterium_g__Ruminiclostridium_5; OTU335</Data></Cell>
    <Cell ss:StyleID="s69"><Data ss:Type="String">d__Bacteria; k__norank; p__Proteobacteria; c__Gammaproteobacteria; o__Enterobacteriales; f__Enterobacteriaceae; g__Escherichia-Shigella; s__unclassified_g__Escherichia-Shigella; OTU2984</Data></Cell>
    <Cell ss:StyleID="s69"><Data ss:Type="String">d__Bacteria; k__norank; p__Bacteroidetes; c__Bacteroidia; o__Bacteroidales; f__Prevotellaceae; g__unclassified_f__Prevotellaceae; s__unclassified_f__Prevotellaceae; OTU3000</Data></Cell>
    <Cell ss:StyleID="s69"><Data ss:Type="String">d__Bacteria; k__norank; p__Firmicutes; c__Clostridia; o__Clostridiales; f__Ruminococcaceae; g__unclassified_f__Ruminococcaceae; s__unclassified_f__Ruminococcaceae; OTU2799</Data></Cell>
    <Cell ss:StyleID="s69"><Data ss:Type="String">d__Bacteria; k__norank; p__Firmicutes; c__Clostridia; o__Clostridiales; f__Ruminococcaceae; g__Ruminococcus_1; s__unclassified_g__Ruminococcus_1; OTU132</Data></Cell>
    <Cell ss:StyleID="s69"><Data ss:Type="String">d__Bacteria; k__norank; p__Acidobacteria; c__Acidobacteria; o__norank_c__Acidobacteria; f__norank_c__Acidobacteria; g__norank_c__Acidobacteria; s__uncultured_Geoalkalibacter_sp._g__norank_c__Acidobacteria; OTU1320</Data></Cell>
    <Cell ss:StyleID="s69"><Data ss:Type="String">d__Bacteria; k__norank; p__Firmicutes; c__Clostridia; o__Clostridiales; f__Christensenellaceae; g__Christensenellaceae_R-7_group; s__unclassified_g__Christensenellaceae_R-7_group; OTU926</Data></Cell>
    <Cell ss:StyleID="s69"><Data ss:Type="String">d__Bacteria; k__norank; p__Bacteroidetes; c__Bacteroidia; o__Bacteroidales; f__Rikenellaceae; g__Alistipes; s__Alistipes_indistinctus_YIT_12060; OTU306</Data></Cell>
    <Cell ss:StyleID="s69"><Data ss:Type="String">d__Bacteria; k__norank; p__Tenericutes; c__Mollicutes; o__Mollicutes_RF9; f__norank_o__Mollicutes_RF9; g__norank_o__Mollicutes_RF9; s__unclassified_g__norank_o__Mollicutes_RF9; OTU2781</Data></Cell>
    <Cell ss:StyleID="s69"><Data ss:Type="String">d__Bacteria; k__norank; p__Tenericutes; c__Mollicutes; o__Mollicutes_RF9; f__norank_o__Mollicutes_RF9; g__norank_o__Mollicutes_RF9; s__unclassified_g__norank_o__Mollicutes_RF9; OTU2780</Data></Cell>
    <Cell ss:StyleID="s69"><Data ss:Type="String">d__Bacteria; k__norank; p__Proteobacteria; c__Betaproteobacteria; o__Rhodocyclales; f__Rhodocyclaceae; g__Azovibrio; s__uncultured_bacterium_g__Azovibrio; OTU1622</Data></Cell>
    <Cell ss:StyleID="s69"><Data ss:Type="String">d__Bacteria; k__norank; p__Fibrobacteres; c__Fibrobacteria; o__Fibrobacterales; f__Fibrobacteraceae; g__Fibrobacter; s__unclassified_g__Fibrobacter; OTU2843</Data></Cell>
    <Cell ss:StyleID="s69"><Data ss:Type="String">d__Bacteria; k__norank; p__Firmicutes; c__Clostridia; o__Clostridiales; f__unclassified_o__Clostridiales; g__unclassified_o__Clostridiales; s__unclassified_o__Clostridiales; OTU1266</Data></Cell>
    <Cell ss:StyleID="s69"><Data ss:Type="String">d__Bacteria; k__norank; p__Firmicutes; c__Clostridia; o__Clostridiales; f__Christensenellaceae; g__Christensenellaceae_R-7_group; s__human_gut_metagenome_g__Christensenellaceae_R-7_group; OTU1089</Data></Cell>
    <Cell ss:StyleID="s69"><Data ss:Type="String">d__Bacteria; k__norank; p__Bacteroidetes; c__Bacteroidia; o__Bacteroidales; f__Porphyromonadaceae; g__Butyricimonas; s__uncultured_bacterium_g__Butyricimonas; OTU77</Data></Cell>
    <Cell ss:StyleID="s69"><Data ss:Type="String">d__Bacteria; k__norank; p__Firmicutes; c__Clostridia; o__Clostridiales; f__Ruminococcaceae; g__Ruminiclostridium_9; s__unclassified_g__Ruminiclostridium_9; OTU2530</Data></Cell>
    <Cell ss:StyleID="s69"><Data ss:Type="String">d__Bacteria; k__norank; p__Firmicutes; c__Clostridia; o__Clostridiales; f__Ruminococcaceae; g__Ruminococcaceae_NK4A214_group; s__gut_metagenome_g__Ruminococcaceae_NK4A214_group; OTU674</Data></Cell>
    <Cell ss:StyleID="s69"><Data ss:Type="String">d__Bacteria; k__norank; p__Lentisphaerae; c__Lentisphaeria; o__Victivallales; f__Victivallaceae; g__Victivallis; s__unclassified_g__Victivallis; OTU1186</Data></Cell>
    <Cell ss:StyleID="s69"><Data ss:Type="String">d__Bacteria; k__norank; p__Firmicutes; c__Clostridia; o__Clostridiales; f__Lachnospiraceae; g__Blautia; s__Ruminococcus_sp._5_1_39BFAA; OTU2825</Data></Cell>
    <Cell ss:StyleID="s69"><Data ss:Type="String">d__Bacteria; k__norank; p__Firmicutes; c__Clostridia; o__Clostridiales; f__Clostridiaceae_1; g__Clostridium_sensu_stricto_1; s__uncultured_bacterium_g__Clostridium_sensu_stricto_1; OTU2909</Data></Cell>
    <Cell ss:StyleID="s69"><Data ss:Type="String">d__Bacteria; k__norank; p__Firmicutes; c__Clostridia; o__Clostridiales; f__Clostridiales_vadinBB60_group; g__norank_f__Clostridiales_vadinBB60_group; s__uncultured_Thermoanaerobacterales_bacterium_g__norank_f__Clostridiales_vadinBB60_group; OTU2750</Data></Cell>
    <Cell ss:StyleID="s69"><Data ss:Type="String">d__Bacteria; k__norank; p__Firmicutes; c__Clostridia; o__Clostridiales; f__Lachnospiraceae; g__Lachnospiraceae_NK4A136_group; s__Trichinella_pseudospiralis; OTU2555</Data></Cell>
    <Cell ss:StyleID="s69"><Data ss:Type="String">d__Bacteria; k__norank; p__Verrucomicrobia; c__OPB35_soil_group; o__norank_c__OPB35_soil_group; f__norank_c__OPB35_soil_group; g__norank_c__OPB35_soil_group; s__uncultured_bacterium_g__norank_c__OPB35_soil_group; OTU1698</Data></Cell>
    <Cell ss:StyleID="s69"><Data ss:Type="String">d__Bacteria; k__norank; p__Bacteroidetes; c__Bacteroidia; o__Bacteroidales; f__Prevotellaceae; g__Prevotellaceae_NK3B31_group; s__uncultured_bacterium_g__Prevotellaceae_NK3B31_group; OTU3313</Data></Cell>
    <Cell ss:StyleID="s69"><Data ss:Type="String">d__Bacteria; k__norank; p__Firmicutes; c__Clostridia; o__Clostridiales; f__Ruminococcaceae; g__unclassified_f__Ruminococcaceae; s__unclassified_f__Ruminococcaceae; OTU2724</Data></Cell>
    <Cell ss:StyleID="s69"><Data ss:Type="String">d__Bacteria; k__norank; p__Firmicutes; c__Clostridia; o__Clostridiales; f__Ruminococcaceae; g__norank_f__Ruminococcaceae; s__unclassified_g__norank_f__Ruminococcaceae; OTU865</Data></Cell>
    <Cell ss:StyleID="s69"><Data ss:Type="String">d__Bacteria; k__norank; p__Bacteroidetes; c__Bacteroidia; o__Bacteroidales; f__Bacteroidaceae; g__Bacteroides; s__unclassified_g__Bacteroides; OTU996</Data></Cell>
    <Cell ss:StyleID="s69"><Data ss:Type="String">d__Bacteria; k__norank; p__Firmicutes; c__Clostridia; o__Clostridiales; f__Lachnospiraceae; g__unclassified_f__Lachnospiraceae; s__unclassified_f__Lachnospiraceae; OTU2607</Data></Cell>
    <Cell ss:StyleID="s69"><Data ss:Type="String">d__Bacteria; k__norank; p__Firmicutes; c__Bacilli; o__Lactobacillales; f__Lactobacillaceae; g__Lactobacillus; s__Lactobacillus_amylovorus; OTU225</Data></Cell>
    <Cell ss:StyleID="s69"><Data ss:Type="String">d__Bacteria; k__norank; p__Firmicutes; c__Clostridia; o__Clostridiales; f__Family_XIII; g__Mogibacterium; s__unclassified_g__Mogibacterium; OTU709</Data></Cell>
    <Cell ss:StyleID="s69"><Data ss:Type="String">d__Bacteria; k__norank; p__Verrucomicrobia; c__Spartobacteria; o__Chthoniobacterales; f__Chthoniobacteraceae; g__Chthoniobacter; s__unclassified_g__Chthoniobacter; OTU1575</Data></Cell>
    <Cell ss:StyleID="s69"><Data ss:Type="String">d__Bacteria; k__norank; p__Bacteroidetes; c__Bacteroidia; o__Bacteroidales; f__Bacteroidales_S24-7_group; g__norank_f__Bacteroidales_S24-7_group; s__unclassified_g__norank_f__Bacteroidales_S24-7_group; OTU320</Data></Cell>
    <Cell ss:StyleID="s69"><Data ss:Type="String">d__Bacteria; k__norank; p__Firmicutes; c__Clostridia; o__Clostridiales; f__Ruminococcaceae; g__Ruminococcaceae_UCG-014; s__uncultured_rumen_bacterium_g__Ruminococcaceae_UCG-014; OTU2644</Data></Cell>
    <Cell ss:StyleID="s69"><Data ss:Type="String">d__Bacteria; k__norank; p__Firmicutes; c__Clostridia; o__Clostridiales; f__Ruminococcaceae; g__[Eubacterium]_coprostanoligenes_group; s__uncultured_Clostridiales_bacterium_g__[Eubacterium]_coprostanoligenes_group; OTU26</Data></Cell>
    <Cell ss:StyleID="s69"><Data ss:Type="String">d__Bacteria; k__norank; p__Tenericutes; c__Mollicutes; o__NB1-n; f__norank_o__NB1-n; g__norank_o__NB1-n; s__uncultured_bacterium_g__norank_o__NB1-n; OTU1076</Data></Cell>
    <Cell ss:StyleID="s69"><Data ss:Type="String">d__Bacteria; k__norank; p__Bacteroidetes; c__Bacteroidia; o__Bacteroidales; f__Rikenellaceae; g__Rikenellaceae_RC9_gut_group; s__uncultured_bacterium_g__Rikenellaceae_RC9_gut_group; OTU653</Data></Cell>
    <Cell ss:StyleID="s69"><Data ss:Type="String">d__Bacteria; k__norank; p__Bacteroidetes; c__Bacteroidia; o__Bacteroidales; f__Rikenellaceae; g__Rikenellaceae_RC9_gut_group; s__uncultured_bacterium_g__Rikenellaceae_RC9_gut_group; OTU3058</Data></Cell>
    <Cell ss:StyleID="s69"><Data ss:Type="String">d__Bacteria; k__norank; p__Firmicutes; c__Clostridia; o__Clostridiales; f__Ruminococcaceae; g__Ruminococcaceae_UCG-014; s__unclassified_g__Ruminococcaceae_UCG-014; OTU2458</Data></Cell>
    <Cell ss:StyleID="s69"><Data ss:Type="String">d__Bacteria; k__norank; p__Bacteroidetes; c__Bacteroidia; o__Bacteroidales; f__Rikenellaceae; g__Rikenellaceae_RC9_gut_group; s__uncultured_bacterium_g__Rikenellaceae_RC9_gut_group; OTU3054</Data></Cell>
    <Cell ss:StyleID="s69"><Data ss:Type="String">d__Bacteria; k__norank; p__Gemmatimonadetes; c__Gemmatimonadetes; o__Gemmatimonadales; f__Gemmatimonadaceae; g__norank_f__Gemmatimonadaceae; s__uncultured_Gemmatimonadales_bacterium_g__norank; OTU1726</Data></Cell>
    <Cell ss:StyleID="s69"><Data ss:Type="String">d__Bacteria; k__norank; p__Firmicutes; c__Bacilli; o__Bacillales; f__Bacillaceae; g__Bacillus; s__unclassified_g__Bacillus; OTU1533</Data></Cell>
    <Cell ss:StyleID="s69"><Data ss:Type="String">d__Bacteria; k__norank; p__Firmicutes; c__Clostridia; o__Clostridiales; f__Lachnospiraceae; g__unclassified_f__Lachnospiraceae; s__unclassified_f__Lachnospiraceae; OTU1342</Data></Cell>
    <Cell ss:StyleID="s69"><Data ss:Type="String">d__Bacteria; k__norank; p__Firmicutes; c__Negativicutes; o__Selenomonadales; f__Acidaminococcaceae; g__Phascolarctobacterium; s__uncultured_Veillonellaceae_bacterium_g__Phascolarctobacterium; OTU2664</Data></Cell>
    <Cell ss:StyleID="s69"><Data ss:Type="String">d__Bacteria; k__norank; p__Firmicutes; c__Clostridia; o__Clostridiales; f__Lachnospiraceae; g__Blautia; s__Blautia_obeum; OTU3423</Data></Cell>
    <Cell ss:StyleID="s69"><Data ss:Type="String">d__Bacteria; k__norank; p__Firmicutes; c__Clostridia; o__Clostridiales; f__Ruminococcaceae; g__Butyricicoccus; s__unclassified_g__Butyricicoccus; OTU515</Data></Cell>
    <Cell ss:StyleID="s69"><Data ss:Type="String">d__Bacteria; k__norank; p__Firmicutes; c__Bacilli; o__Lactobacillales; f__Lactobacillaceae; g__Lactobacillus; s__unclassified_g__Lactobacillus; OTU852</Data></Cell>
    <Cell ss:StyleID="s69"><Data ss:Type="String">d__Bacteria; k__norank; p__Nitrospirae; c__Nitrospira; o__norank_c__Nitrospira; f__norank_c__Nitrospira; g__Nitrospira; s__unclassified_g__Nitrospira; OTU1678</Data></Cell>
    <Cell ss:StyleID="s69"><Data ss:Type="String">d__Bacteria; k__norank; p__Tenericutes; c__Mollicutes; o__Mollicutes_RF9; f__norank_o__Mollicutes_RF9; g__norank_o__Mollicutes_RF9; s__unclassified_g__norank_o__Mollicutes_RF9; OTU2653</Data></Cell>
    <Cell ss:StyleID="s69"><Data ss:Type="String">d__Bacteria; k__norank; p__Bacteroidetes; c__Bacteroidia; o__Bacteroidales; f__Rikenellaceae; g__Rikenellaceae_RC9_gut_group; s__uncultured_bacterium_g__Rikenellaceae_RC9_gut_group; OTU2777</Data></Cell>
    <Cell ss:StyleID="s69"><Data ss:Type="String">d__Bacteria; k__norank; p__Firmicutes; c__Clostridia; o__Clostridiales; f__Lachnospiraceae; g__[Bacteroides]_pectinophilus_group; s__uncultured_bacterium_g__[Bacteroides]_pectinophilus_group; OTU2771</Data></Cell>
    <Cell ss:StyleID="s69"><Data ss:Type="String">d__Bacteria; k__norank; p__Tenericutes; c__Mollicutes; o__Mollicutes_RF9; f__norank_o__Mollicutes_RF9; g__norank_o__Mollicutes_RF9; s__unclassified_g__norank_o__Mollicutes_RF9; OTU428</Data></Cell>
    <Cell ss:StyleID="s69"><Data ss:Type="String">d__Bacteria; k__norank; p__Tenericutes; c__Mollicutes; o__Mollicutes_RF9; f__norank_o__Mollicutes_RF9; g__norank_o__Mollicutes_RF9; s__unclassified_g__norank_o__Mollicutes_RF9; OTU424</Data></Cell>
    <Cell ss:StyleID="s69"><Data ss:Type="String">d__Bacteria; k__norank; p__Firmicutes; c__Clostridia; o__Clostridiales; f__Ruminococcaceae; g__Ruminiclostridium_6; s__uncultured_bacterium_g__Ruminiclostridium_6; OTU2392</Data></Cell>
    <Cell ss:StyleID="s69"><Data ss:Type="String">d__Bacteria; k__norank; p__Firmicutes; c__Clostridia; o__Clostridiales; f__Ruminococcaceae; g__Ruminococcus_1; s__Ruminococcus_flavefaciens; OTU1310</Data></Cell>
    <Cell ss:StyleID="s69"><Data ss:Type="String">d__Bacteria; k__norank; p__Acidobacteria; c__Acidobacteria; o__norank_c__Acidobacteria; f__norank_c__Acidobacteria; g__norank_c__Acidobacteria; s__uncultured_Acidobacteriales_bacterium_g__norank_c__Acidobacteria; OTU1529</Data></Cell>
    <Cell ss:StyleID="s69"><Data ss:Type="String">d__Bacteria; k__norank; p__Bacteroidetes; c__Bacteroidia; o__Bacteroidales; f__Rikenellaceae; g__Rikenellaceae_RC9_gut_group; s__unclassified_g__Rikenellaceae_RC9_gut_group; OTU2838</Data></Cell>
    <Cell ss:StyleID="s69"><Data ss:Type="String">d__Bacteria; k__norank; p__Spirochaetae; c__Spirochaetes; o__Spirochaetales; f__Spirochaetaceae; g__Treponema_2; s__Treponema_succinifaciens_DSM_2489; OTU455</Data></Cell>
    <Cell ss:StyleID="s69"><Data ss:Type="String">d__Bacteria; k__norank; p__Firmicutes; c__Clostridia; o__Clostridiales; f__Ruminococcaceae; g__Ruminococcus_1; s__unclassified_g__Ruminococcus_1; OTU104</Data></Cell>
    <Cell ss:StyleID="s69"><Data ss:Type="String">d__Bacteria; k__norank; p__Firmicutes; c__Erysipelotrichia; o__Erysipelotrichales; f__Erysipelotrichaceae; g__Holdemanella; s__uncultured_bacterium_g__Holdemanella; OTU2911</Data></Cell>
    <Cell ss:StyleID="s69"><Data ss:Type="String">d__Bacteria; k__norank; p__Bacteroidetes; c__Bacteroidia; o__Bacteroidales; f__Rikenellaceae; g__Rikenellaceae_RC9_gut_group; s__unclassified_g__Rikenellaceae_RC9_gut_group; OTU2727</Data></Cell>
    <Cell ss:StyleID="s69"><Data ss:Type="String">d__Bacteria; k__norank; p__Firmicutes; c__Clostridia; o__Clostridiales; f__Lachnospiraceae; g__Coprococcus_1; s__unclassified_g__Coprococcus_1; OTU1196</Data></Cell>
    <Cell ss:StyleID="s69"><Data ss:Type="String">d__Bacteria; k__norank; p__Bacteroidetes; c__Bacteroidia; o__Bacteroidales; f__Rikenellaceae; g__Rikenellaceae_RC9_gut_group; s__unclassified_g__Rikenellaceae_RC9_gut_group; OTU2744</Data></Cell>
    <Cell ss:StyleID="s69"><Data ss:Type="String">d__Bacteria; k__norank; p__Firmicutes; c__Clostridia; o__Clostridiales; f__Christensenellaceae; g__Christensenellaceae_R-7_group; s__human_gut_metagenome_g__Christensenellaceae_R-7_group; OTU63</Data></Cell>
    <Cell ss:StyleID="s69"><Data ss:Type="String">d__Bacteria; k__norank; p__Firmicutes; c__Clostridia; o__Clostridiales; f__unclassified_o__Clostridiales; g__unclassified_o__Clostridiales; s__unclassified_o__Clostridiales; OTU3443</Data></Cell>
    <Cell ss:StyleID="s69"><Data ss:Type="String">d__Bacteria; k__norank; p__Bacteroidetes; c__Flavobacteriia; o__Flavobacteriales; f__Flavobacteriaceae; g__norank_f__Flavobacteriaceae; s__gut_metagenome_g__norank_f__Flavobacteriaceae; OTU2410</Data></Cell>
    <Cell ss:StyleID="s69"><Data ss:Type="String">d__Bacteria; k__norank; p__Firmicutes; c__Clostridia; o__Clostridiales; f__Ruminococcaceae; g__Ruminococcaceae_UCG-010; s__unclassified_g__Ruminococcaceae_UCG-010; OTU859</Data></Cell>
    <Cell ss:StyleID="s69"><Data ss:Type="String">d__Bacteria; k__norank; p__Bacteroidetes; c__Bacteroidia; o__Bacteroidales; f__Bacteroidaceae; g__Bacteroides; s__unclassified_g__Bacteroides; OTU2533</Data></Cell>
    <Cell ss:StyleID="s69"><Data ss:Type="String">d__Bacteria; k__norank; p__Proteobacteria; c__Deltaproteobacteria; o__NB1-j; f__norank_o__NB1-j; g__norank_o__NB1-j; s__unclassified_g__norank_o__NB1-j; OTU2058</Data></Cell>
    <Cell ss:StyleID="s69"><Data ss:Type="String">d__Bacteria; k__norank; p__Verrucomicrobia; c__Spartobacteria; o__Chthoniobacterales; f__Chthoniobacteraceae; g__Chthoniobacter; s__uncultured_Verrucomicrobiales_bacterium_g__Chthoniobacter; OTU1384</Data></Cell>
    <Cell ss:StyleID="s69"><Data ss:Type="String">d__Bacteria; k__norank; p__Bacteroidetes; c__Bacteroidia; o__Bacteroidales; f__Bacteroidales_S24-7_group; g__norank_f__Bacteroidales_S24-7_group; s__uncultured_Bacteroidales_bacterium_g__norank_f__Bacteroidales_S24-7_group; OTU296</Data></Cell>
    <Cell ss:StyleID="s69"><Data ss:Type="String">d__Bacteria; k__norank; p__Bacteroidetes; c__Bacteroidia; o__Bacteroidales; f__Prevotellaceae; g__Alloprevotella; s__uncultured_bacterium_g__Alloprevotella; OTU729</Data></Cell>
    <Cell ss:StyleID="s69"><Data ss:Type="String">d__Bacteria; k__norank; p__Firmicutes; c__Negativicutes; o__Selenomonadales; f__Veillonellaceae; g__Megasphaera; s__Megasphaera_elsdenii_DSM_20460; OTU97</Data></Cell>
    <Cell ss:StyleID="s69"><Data ss:Type="String">d__Bacteria; k__norank; p__Firmicutes; c__Clostridia; o__Clostridiales; f__Ruminococcaceae; g__norank_f__Ruminococcaceae; s__Intestinimonas_sp._GD2; OTU802</Data></Cell>
    <Cell ss:StyleID="s69"><Data ss:Type="String">d__Bacteria; k__norank; p__Bacteroidetes; c__Bacteroidia; o__Bacteroidales; f__Bacteroidales_S24-7_group; g__norank_f__Bacteroidales_S24-7_group; s__uncultured_bacterium_g__norank_f__Bacteroidales_S24-7_group; OTU298</Data></Cell>
    <Cell ss:StyleID="s69"><Data ss:Type="String">d__Bacteria; k__norank; p__Firmicutes; c__Bacilli; o__Lactobacillales; f__Lactobacillaceae; g__Lactobacillus; s__Lactobacillus_amylovorus; OTU624</Data></Cell>
    <Cell ss:StyleID="s69"><Data ss:Type="String">d__Bacteria; k__norank; p__Firmicutes; c__Clostridia; o__Clostridiales; f__Ruminococcaceae; g__Ruminococcaceae_UCG-010; s__unclassified_g__Ruminococcaceae_UCG-010; OTU1124</Data></Cell>
    <Cell ss:StyleID="s69"><Data ss:Type="String">d__Bacteria; k__norank; p__Bacteroidetes; c__Bacteroidia; o__Bacteroidales; f__Prevotellaceae; g__Prevotella_9; s__unclassified_g__Prevotella_9; OTU761</Data></Cell>
    <Cell ss:StyleID="s69"><Data ss:Type="String">d__Bacteria; k__norank; p__Actinobacteria; c__Actinobacteria; o__Corynebacteriales; f__Corynebacteriaceae; g__Corynebacterium_1; s__unclassified_g__Corynebacterium_1; OTU2904</Data></Cell>
    <Cell ss:StyleID="s69"><Data ss:Type="String">d__Bacteria; k__norank; p__Firmicutes; c__Clostridia; o__Clostridiales; f__Lachnospiraceae; g__Lachnoclostridium; s__[Clostridium]_scindens; OTU3268</Data></Cell>
    <Cell ss:StyleID="s69"><Data ss:Type="String">d__Bacteria; k__norank; p__Tenericutes; c__Mollicutes; o__Mollicutes_RF9; f__norank_o__Mollicutes_RF9; g__norank_o__Mollicutes_RF9; s__uncultured_bacterium_adhufec202; OTU426</Data></Cell>
    <Cell ss:StyleID="s69"><Data ss:Type="String">d__Bacteria; k__norank; p__Firmicutes; c__Clostridia; o__Clostridiales; f__Ruminococcaceae; g__Ruminococcaceae_UCG-005; s__uncultured_Clostridiales_bacterium_g__Ruminococcaceae_UCG-005; OTU2459</Data></Cell>
    <Cell ss:StyleID="s69"><Data ss:Type="String">d__Bacteria; k__norank; p__Bacteroidetes; c__Bacteroidia; o__Bacteroidales; f__Prevotellaceae; g__Prevotellaceae_UCG-001; s__uncultured_bacterium_g__Prevotellaceae_UCG-001; OTU48</Data></Cell>
    <Cell ss:StyleID="s69"><Data ss:Type="String">d__Bacteria; k__norank; p__Proteobacteria; c__Betaproteobacteria; o__B1-7BS; f__norank_o__B1-7BS; g__norank_o__B1-7BS; s__uncultured_soil_bacterium_g__norank_o__B1-7BS; OTU1601</Data></Cell>
    <Cell ss:StyleID="s69"><Data ss:Type="String">d__Bacteria; k__norank; p__Proteobacteria; c__Deltaproteobacteria; o__Desulfovibrionales; f__Desulfovibrionaceae; g__Bilophila; s__Bilophila_wadsworthia; OTU3473</Data></Cell>
    <Cell ss:StyleID="s69"><Data ss:Type="String">d__Bacteria; k__norank; p__Proteobacteria; c__Deltaproteobacteria; o__Desulfovibrionales; f__Desulfovibrionaceae; g__Desulfovibrio; s__unclassified_g__Desulfovibrio; OTU956</Data></Cell>
    <Cell ss:StyleID="s69"><Data ss:Type="String">d__Bacteria; k__norank; p__Fusobacteria; c__Fusobacteriia; o__Fusobacteriales; f__Fusobacteriaceae; g__Fusobacterium; s__gut_metagenome_g__Fusobacterium; OTU1035</Data></Cell>
    <Cell ss:StyleID="s69"><Data ss:Type="String">d__Bacteria; k__norank; p__Firmicutes; c__Clostridia; o__Clostridiales; f__Lachnospiraceae; g__unclassified_f__Lachnospiraceae; s__unclassified_f__Lachnospiraceae; OTU537</Data></Cell>
    <Cell ss:StyleID="s69"><Data ss:Type="String">d__Bacteria; k__norank; p__Firmicutes; c__Clostridia; o__Clostridiales; f__Family_XIII; g__Mogibacterium; s__uncultured_bacterium_g__Mogibacterium; OTU942</Data></Cell>
    <Cell ss:StyleID="s69"><Data ss:Type="String">d__Bacteria; k__norank; p__Firmicutes; c__Clostridia; o__Clostridiales; f__Ruminococcaceae; g__Ruminococcaceae_UCG-002; s__uncultured_bacterium_g__Ruminococcaceae_UCG-002; OTU2829</Data></Cell>
    <Cell ss:StyleID="s69"><Data ss:Type="String">d__Bacteria; k__norank; p__Bacteroidetes; c__Bacteroidia; o__Bacteroidales; f__Bacteroidales_S24-7_group; g__norank_f__Bacteroidales_S24-7_group; s__uncultured_bacterium_g__norank_f__Bacteroidales_S24-7_group; OTU631</Data></Cell>
    <Cell ss:StyleID="s69"><Data ss:Type="String">d__Bacteria; k__norank; p__Firmicutes; c__Erysipelotrichia; o__Erysipelotrichales; f__Erysipelotrichaceae; g__[Anaerorhabdus]_furcosa_group; s__uncultured_bacterium_g__[Anaerorhabdus]_furcosa_group; OTU1103</Data></Cell>
    <Cell ss:StyleID="s69"><Data ss:Type="String">d__Bacteria; k__norank; p__Firmicutes; c__Negativicutes; o__Selenomonadales; f__Acidaminococcaceae; g__Acidaminococcus; s__unclassified_g__Acidaminococcus; OTU88</Data></Cell>
    <Cell ss:StyleID="s69"><Data ss:Type="String">d__Bacteria; k__norank; p__Proteobacteria; c__Betaproteobacteria; o__Nitrosomonadales; f__Nitrosomonadaceae; g__norank_f__Nitrosomonadaceae; s__unclassified_g__norank_f__Nitrosomonadaceae; OTU3080</Data></Cell>
    <Cell ss:StyleID="s69"><Data ss:Type="String">d__Bacteria; k__norank; p__Firmicutes; c__Clostridia; o__Clostridiales; f__Ruminococcaceae; g__Ruminiclostridium_9; s__uncultured_bacterium_g__Ruminiclostridium_9; OTU2510</Data></Cell>
    <Cell ss:StyleID="s69"><Data ss:Type="String">d__Bacteria; k__norank; p__Bacteroidetes; c__Bacteroidia; o__Bacteroidales; f__Prevotellaceae; g__unclassified_f__Prevotellaceae; s__unclassified_f__Prevotellaceae; OTU3493</Data></Cell>
    <Cell ss:StyleID="s69"><Data ss:Type="String">d__Bacteria; k__norank; p__Bacteroidetes; c__Bacteroidia; o__Bacteroidales; f__Bacteroidaceae; g__Bacteroides; s__unclassified_g__Bacteroides; OTU19</Data></Cell>
    <Cell ss:StyleID="s69"><Data ss:Type="String">d__Bacteria; k__norank; p__Spirochaetae; c__Spirochaetes; o__Spirochaetales; f__Spirochaetaceae; g__Treponema_2; s__unclassified_g__Treponema_2; OTU821</Data></Cell>
    <Cell ss:StyleID="s69"><Data ss:Type="String">d__Bacteria; k__norank; p__Bacteroidetes; c__Bacteroidia; o__Bacteroidales; f__Bacteroidaceae; g__Bacteroides; s__unclassified_g__Bacteroides; OTU618</Data></Cell>
    <Cell ss:StyleID="s69"><Data ss:Type="String">d__Bacteria; k__norank; p__Firmicutes; c__Negativicutes; o__Selenomonadales; f__Veillonellaceae; g__Mitsuokella; s__uncultured_bacterium_g__Mitsuokella; OTU3195</Data></Cell>
    <Cell ss:StyleID="s69"><Data ss:Type="String">d__Bacteria; k__norank; p__Bacteroidetes; c__Bacteroidia; o__Bacteroidales; f__Bacteroidales_S24-7_group; g__norank_f__Bacteroidales_S24-7_group; s__uncultured_bacterium_g__norank_f__Bacteroidales_S24-7_group; OTU2298</Data></Cell>
    <Cell ss:StyleID="s69"><Data ss:Type="String">d__Bacteria; k__norank; p__Firmicutes; c__Clostridia; o__Clostridiales; f__Ruminococcaceae; g__Ruminiclostridium; s__unclassified_g__Ruminiclostridium; OTU2349</Data></Cell>
    <Cell ss:StyleID="s69"><Data ss:Type="String">d__Bacteria; k__norank; p__Firmicutes; c__Clostridia; o__Clostridiales; f__Lachnospiraceae; g__Coprococcus_3; s__uncultured_bacterium_g__Coprococcus_3; OTU1350</Data></Cell>
    <Cell ss:StyleID="s69"><Data ss:Type="String">d__Bacteria; k__norank; p__Acidobacteria; c__Acidobacteria; o__norank_c__Acidobacteria; f__norank_c__Acidobacteria; g__norank_c__Acidobacteria; s__unclassified_g__norank_c__Acidobacteria; OTU1967</Data></Cell>
    <Cell ss:StyleID="s69"><Data ss:Type="String">d__Bacteria; k__norank; p__Firmicutes; c__Clostridia; o__Clostridiales; f__Ruminococcaceae; g__Ruminococcaceae_UCG-013; s__uncultured_bacterium_g__Ruminococcaceae_UCG-013; OTU14</Data></Cell>
    <Cell ss:StyleID="s69"><Data ss:Type="String">d__Bacteria; k__norank; p__Proteobacteria; c__Gammaproteobacteria; o__Aeromonadales; f__Succinivibrionaceae; g__Succinivibrio; s__uncultured_Succinivibrio_sp.; OTU858</Data></Cell>
    <Cell ss:StyleID="s69"><Data ss:Type="String">d__Bacteria; k__norank; p__Bacteroidetes; c__Bacteroidia; o__Bacteroidales; f__Rikenellaceae; g__Rikenellaceae_RC9_gut_group; s__unclassified_g__Rikenellaceae_RC9_gut_group; OTU615</Data></Cell>
    <Cell ss:StyleID="s69"><Data ss:Type="String">d__Bacteria; k__norank; p__Firmicutes; c__Clostridia; o__Clostridiales; f__Ruminococcaceae; g__Oscillibacter; s__unclassified_g__Oscillibacter; OTU2482</Data></Cell>
    <Cell ss:StyleID="s69"><Data ss:Type="String">d__Bacteria; k__norank; p__Firmicutes; c__Clostridia; o__Clostridiales; f__Ruminococcaceae; g__Faecalibacterium; s__gut_metagenome_g__Faecalibacterium; OTU612</Data></Cell>
    <Cell ss:StyleID="s69"><Data ss:Type="String">d__Bacteria; k__norank; p__Firmicutes; c__Erysipelotrichia; o__Erysipelotrichales; f__Erysipelotrichaceae; g__Catenibacterium; s__uncultured_bacterium_g__Catenibacterium; OTU941</Data></Cell>
    <Cell ss:StyleID="s69"><Data ss:Type="String">d__Bacteria; k__norank; p__Firmicutes; c__Clostridia; o__Clostridiales; f__Ruminococcaceae; g__Ruminiclostridium_9; s__uncultured_organism_g__Ruminiclostridium_9; OTU698</Data></Cell>
    <Cell ss:StyleID="s69"><Data ss:Type="String">d__Bacteria; k__norank; p__Proteobacteria; c__Betaproteobacteria; o__Burkholderiales; f__Alcaligenaceae; g__Sutterella; s__unclassified_g__Sutterella; OTU2707</Data></Cell>
    <Cell ss:StyleID="s69"><Data ss:Type="String">d__Bacteria; k__norank; p__Bacteroidetes; c__Bacteroidia; o__Bacteroidales; f__Bacteroidales_S24-7_group; g__norank_f__Bacteroidales_S24-7_group; s__unclassified_g__norank_f__Bacteroidales_S24-7_group; OTU353</Data></Cell>
    <Cell ss:StyleID="s69"><Data ss:Type="String">d__Bacteria; k__norank; p__Bacteroidetes; c__Bacteroidia; o__Bacteroidales; f__Prevotellaceae; g__unclassified_f__Prevotellaceae; s__unclassified_f__Prevotellaceae; OTU2852</Data></Cell>
    <Cell ss:StyleID="s69"><Data ss:Type="String">d__Bacteria; k__norank; p__Proteobacteria; c__Gammaproteobacteria; o__Enterobacteriales; f__Enterobacteriaceae; g__Escherichia-Shigella; s__unclassified_g__Escherichia-Shigella; OTU592</Data></Cell>
    <Cell ss:StyleID="s69"><Data ss:Type="String">d__Bacteria; k__norank; p__Bacteroidetes; c__Bacteroidia; o__Bacteroidales; f__Bacteroidales_S24-7_group; g__norank_f__Bacteroidales_S24-7_group; s__unclassified_g__norank_f__Bacteroidales_S24-7_group; OTU3170</Data></Cell>
    <Cell ss:StyleID="s69"><Data ss:Type="String">d__Bacteria; k__norank; p__Firmicutes; c__Clostridia; o__Clostridiales; f__Ruminococcaceae; g__Ruminococcaceae_UCG-009; s__uncultured_bacterium_g__Ruminococcaceae_UCG-009; OTU2642</Data></Cell>
    <Cell ss:StyleID="s69"><Data ss:Type="String">d__Bacteria; k__norank; p__Firmicutes; c__Erysipelotrichia; o__Erysipelotrichales; f__Erysipelotrichaceae; g__Erysipelatoclostridium; s__unclassified_g__Erysipelatoclostridium; OTU2364</Data></Cell>
    <Cell ss:StyleID="s69"><Data ss:Type="String">d__Bacteria; k__norank; p__Firmicutes; c__Clostridia; o__Clostridiales; f__Lachnospiraceae; g__unclassified_f__Lachnospiraceae; s__unclassified_f__Lachnospiraceae; OTU389</Data></Cell>
    <Cell ss:StyleID="s69"><Data ss:Type="String">d__Bacteria; k__norank; p__Bacteroidetes; c__Bacteroidia; o__Bacteroidales; f__Prevotellaceae; g__unclassified_f__Prevotellaceae; s__unclassified_f__Prevotellaceae; OTU931</Data></Cell>
    <Cell ss:StyleID="s69"><Data ss:Type="String">d__Bacteria; k__norank; p__Bacteroidetes; c__Bacteroidia; o__Bacteroidales; f__Prevotellaceae; g__Prevotellaceae_UCG-003; s__uncultured_bacterium_g__Prevotellaceae_UCG-003; OTU3184</Data></Cell>
    <Cell ss:StyleID="s69"><Data ss:Type="String">d__Bacteria; k__norank; p__Firmicutes; c__Clostridia; o__Halanaerobiales; f__ODP1230B8.23; g__norank_f__ODP1230B8.23; s__uncultured_bacterium_g__norank_f__ODP1230B8.23; OTU991</Data></Cell>
    <Cell ss:StyleID="s69"><Data ss:Type="String">d__Bacteria; k__norank; p__Proteobacteria; c__Gammaproteobacteria; o__Pasteurellales; f__Pasteurellaceae; g__Pasteurella; s__[Pasteurella]_aerogenes; OTU3096</Data></Cell>
    <Cell ss:StyleID="s69"><Data ss:Type="String">d__Bacteria; k__norank; p__Firmicutes; c__Clostridia; o__Clostridiales; f__Lachnospiraceae; g__Lachnospiraceae_FCS020_group; s__uncultured_prokaryote_g__Lachnospiraceae_FCS020_group; OTU2809</Data></Cell>
    <Cell ss:StyleID="s69"><Data ss:Type="String">d__Bacteria; k__norank; p__Proteobacteria; c__Betaproteobacteria; o__B1-7BS; f__norank_o__B1-7BS; g__norank_o__B1-7BS; s__uncultured_beta_proteobacterium_g__norank_o__B1-7BS; OTU1589</Data></Cell>
    <Cell ss:StyleID="s69"><Data ss:Type="String">d__Bacteria; k__norank; p__Firmicutes; c__Negativicutes; o__Selenomonadales; f__Veillonellaceae; g__unclassified_f__Veillonellaceae; s__unclassified_f__Veillonellaceae; OTU2997</Data></Cell>
    <Cell ss:StyleID="s69"><Data ss:Type="String">d__Bacteria; k__norank; p__Firmicutes; c__Clostridia; o__Clostridiales; f__Lachnospiraceae; g__Blautia; s__Blautia_obeum; OTU3167</Data></Cell>
    <Cell ss:StyleID="s69"><Data ss:Type="String">d__Bacteria; k__norank; p__Bacteroidetes; c__unclassified_p__Bacteroidetes; o__unclassified_p__Bacteroidetes; f__unclassified_p__Bacteroidetes; g__unclassified_p__Bacteroidetes; s__unclassified_p__Bacteroidetes; OTU21</Data></Cell>
    <Cell ss:StyleID="s69"><Data ss:Type="String">d__Bacteria; k__norank; p__Firmicutes; c__Clostridia; o__Clostridiales; f__Lachnospiraceae; g__Roseburia; s__unclassified_g__Roseburia; OTU3099</Data></Cell>
    <Cell ss:StyleID="s69"><Data ss:Type="String">d__Bacteria; k__norank; p__Firmicutes; c__Clostridia; o__Clostridiales; f__Ruminococcaceae; g__unclassified_f__Ruminococcaceae; s__unclassified_f__Ruminococcaceae; OTU512</Data></Cell>
    <Cell ss:StyleID="s69"><Data ss:Type="String">d__Bacteria; k__norank; p__Firmicutes; c__Clostridia; o__Clostridiales; f__Ruminococcaceae; g__Ruminococcaceae_UCG-010; s__unclassified_g__Ruminococcaceae_UCG-010; OTU2443</Data></Cell>
    <Cell ss:StyleID="s69"><Data ss:Type="String">d__Bacteria; k__norank; p__Spirochaetae; c__Spirochaetes; o__Spirochaetales; f__Spirochaetaceae; g__Treponema_2; s__uncultured_bacterium_g__Treponema_2; OTU1148</Data></Cell>
    <Cell ss:StyleID="s69"><Data ss:Type="String">d__Bacteria; k__norank; p__Proteobacteria; c__Deltaproteobacteria; o__Desulfurellales; f__Desulfurellaceae; g__H16; s__uncultured_Desulfuromonadales_bacterium_g__H16; OTU2005</Data></Cell>
    <Cell ss:StyleID="s69"><Data ss:Type="String">d__Bacteria; k__norank; p__Firmicutes; c__Clostridia; o__Clostridiales; f__Lachnospiraceae; g__Coprococcus_2; s__uncultured_bacterium_g__Coprococcus_2; OTU741</Data></Cell>
    <Cell ss:StyleID="s69"><Data ss:Type="String">d__Bacteria; k__norank; p__Firmicutes; c__Clostridia; o__Clostridiales; f__Ruminococcaceae; g__Ruminococcaceae_UCG-014; s__unidentified_rumen_bacterium_JW32; OTU2916</Data></Cell>
    <Cell ss:StyleID="s69"><Data ss:Type="String">d__Bacteria; k__norank; p__Firmicutes; c__Clostridia; o__Clostridiales; f__Christensenellaceae; g__Christensenellaceae_R-7_group; s__iron-reducing_bacterium_enrichment_culture_clone_HN70; OTU3501</Data></Cell>
    <Cell ss:StyleID="s69"><Data ss:Type="String">d__Bacteria; k__norank; p__Bacteroidetes; c__Bacteroidia; o__Bacteroidales; f__Bacteroidaceae; g__Bacteroides; s__Bacteroides_caccae; OTU3094</Data></Cell>
    <Cell ss:StyleID="s69"><Data ss:Type="String">d__Bacteria; k__norank; p__Firmicutes; c__Clostridia; o__Clostridiales; f__Lachnospiraceae; g__unclassified_f__Lachnospiraceae; s__unclassified_f__Lachnospiraceae; OTU1359</Data></Cell>
    <Cell ss:StyleID="s69"><Data ss:Type="String">d__Bacteria; k__norank; p__Firmicutes; c__Clostridia; o__Clostridiales; f__Lachnospiraceae; g__Lachnoclostridium; s__[Clostridium]_lavalense; OTU3018</Data></Cell>
    <Cell ss:StyleID="s69"><Data ss:Type="String">d__Bacteria; k__norank; p__Firmicutes; c__Clostridia; o__Clostridiales; f__Lachnospiraceae; g__unclassified_f__Lachnospiraceae; s__unclassified_f__Lachnospiraceae; OTU3524</Data></Cell>
    <Cell ss:StyleID="s69"><Data ss:Type="String">d__Bacteria; k__norank; p__Tenericutes; c__Mollicutes; o__Mollicutes_RF9; f__norank_o__Mollicutes_RF9; g__norank_o__Mollicutes_RF9; s__uncultured_bacterium_adhufec202; OTU968</Data></Cell>
    <Cell ss:StyleID="s69"><Data ss:Type="String">d__Bacteria; k__norank; p__Firmicutes; c__Clostridia; o__Clostridiales; f__Ruminococcaceae; g__unclassified_f__Ruminococcaceae; s__unclassified_f__Ruminococcaceae; OTU799</Data></Cell>
    <Cell ss:StyleID="s69"><Data ss:Type="String">d__Bacteria; k__norank; p__Firmicutes; c__Clostridia; o__Clostridiales; f__Ruminococcaceae; g__Ruminococcaceae_NK4A214_group; s__uncultured_rumen_bacterium_g__Ruminococcaceae_NK4A214_group; OTU805</Data></Cell>
    <Cell ss:StyleID="s69"><Data ss:Type="String">d__Bacteria; k__norank; p__Firmicutes; c__Negativicutes; o__Selenomonadales; f__Acidaminococcaceae; g__Phascolarctobacterium; s__uncultured_organism_g__Phascolarctobacterium; OTU3101</Data></Cell>
    <Cell ss:StyleID="s69"><Data ss:Type="String">d__Bacteria; k__norank; p__Firmicutes; c__Bacilli; o__Lactobacillales; f__Lactobacillaceae; g__Lactobacillus; s__Lactobacillus_pontis; OTU3345</Data></Cell>
    <Cell ss:StyleID="s69"><Data ss:Type="String">d__Bacteria; k__norank; p__Proteobacteria; c__Alphaproteobacteria; o__Sphingomonadales; f__unclassified_o__Sphingomonadales; g__unclassified_o__Sphingomonadales; s__unclassified_o__Sphingomonadales; OTU796</Data></Cell>
    <Cell ss:StyleID="s69"><Data ss:Type="String">d__Bacteria; k__norank; p__Bacteroidetes; c__Bacteroidia; o__Bacteroidales; f__Bacteroidaceae; g__Bacteroides; s__unclassified_g__Bacteroides; OTU20</Data></Cell>
    <Cell ss:StyleID="s69"><Data ss:Type="String">d__Bacteria; k__norank; p__Firmicutes; c__Clostridia; o__Clostridiales; f__Lachnospiraceae; g__Lachnoclostridium; s__gut_metagenome_g__Lachnoclostridium; OTU3155</Data></Cell>
    <Cell ss:StyleID="s69"><Data ss:Type="String">d__Bacteria; k__norank; p__Firmicutes; c__Clostridia; o__Clostridiales; f__Ruminococcaceae; g__Ruminococcaceae_UCG-013; s__uncultured_bacterium_g__Ruminococcaceae_UCG-013; OTU2566</Data></Cell>
    <Cell ss:StyleID="s69"><Data ss:Type="String">d__Bacteria; k__norank; p__Firmicutes; c__Clostridia; o__Clostridiales; f__Ruminococcaceae; g__Ruminiclostridium_5; s__uncultured_bacterium_g__Ruminiclostridium_5; OTU2779</Data></Cell>
    <Cell ss:StyleID="s69"><Data ss:Type="String">d__Bacteria; k__norank; p__Bacteroidetes; c__Bacteroidia; o__Bacteroidales; f__Bacteroidales_S24-7_group; g__norank_f__Bacteroidales_S24-7_group; s__uncultured_bacterium_g__norank_f__Bacteroidales_S24-7_group; OTU260</Data></Cell>
    <Cell ss:StyleID="s69"><Data ss:Type="String">d__Bacteria; k__norank; p__Bacteroidetes; c__Bacteroidia; o__Bacteroidales; f__Bacteroidales_S24-7_group; g__norank_f__Bacteroidales_S24-7_group; s__uncultured_bacterium_g__norank_f__Bacteroidales_S24-7_group; OTU263</Data></Cell>
    <Cell ss:StyleID="s69"><Data ss:Type="String">d__Bacteria; k__norank; p__Firmicutes; c__Clostridia; o__Clostridiales; f__Ruminococcaceae; g__[Eubacterium]_coprostanoligenes_group; s__uncultured_Clostridium_sp._g__[Eubacterium]_coprostanoligenes_group; OTU693</Data></Cell>
    <Cell ss:StyleID="s69"><Data ss:Type="String">d__Bacteria; k__norank; p__Fusobacteria; c__Fusobacteriia; o__Fusobacteriales; f__Fusobacteriaceae; g__Fusobacterium; s__gut_metagenome_g__Fusobacterium; OTU1171</Data></Cell>
    <Cell ss:StyleID="s69"><Data ss:Type="String">d__Bacteria; k__norank; p__Bacteroidetes; c__Bacteroidia; o__Bacteroidales; f__Prevotellaceae; g__Prevotella_1; s__unclassified_g__Prevotella_1; OTU2793</Data></Cell>
    <Cell ss:StyleID="s69"><Data ss:Type="String">d__Bacteria; k__norank; p__Firmicutes; c__Clostridia; o__Clostridiales; f__Ruminococcaceae; g__unclassified_f__Ruminococcaceae; s__unclassified_f__Ruminococcaceae; OTU3046</Data></Cell>
    <Cell ss:StyleID="s69"><Data ss:Type="String">d__Bacteria; k__norank; p__Firmicutes; c__Negativicutes; o__Selenomonadales; f__Veillonellaceae; g__Allisonella; s__uncultured_bacterium_g__Allisonella; OTU3561</Data></Cell>
    <Cell ss:StyleID="s69"><Data ss:Type="String">d__Bacteria; k__norank; p__Fusobacteria; c__Fusobacteriia; o__Fusobacteriales; f__Fusobacteriaceae; g__Fusobacterium; s__gut_metagenome_g__Fusobacterium; OTU1178</Data></Cell>
    <Cell ss:StyleID="s69"><Data ss:Type="String">d__Bacteria; k__norank; p__Bacteroidetes; c__Bacteroidia; o__Bacteroidales; f__Rikenellaceae; g__Alistipes; s__unclassified_g__Alistipes; OTU2584</Data></Cell>
    <Cell ss:StyleID="s69"><Data ss:Type="String">d__Bacteria; k__norank; p__Bacteroidetes; c__Bacteroidia; o__Bacteroidales; f__Prevotellaceae; g__Prevotella_7; s__unclassified_g__Prevotella_7; OTU610</Data></Cell>
    <Cell ss:StyleID="s69"><Data ss:Type="String">d__Bacteria; k__norank; p__Bacteroidetes; c__Bacteroidia; o__Bacteroidales; f__Bacteroidales_S24-7_group; g__norank_f__Bacteroidales_S24-7_group; s__uncultured_bacterium_g__norank_f__Bacteroidales_S24-7_group; OTU357</Data></Cell>
    <Cell ss:StyleID="s69"><Data ss:Type="String">d__Bacteria; k__norank; p__Bacteroidetes; c__Bacteroidia; o__Bacteroidales; f__Bacteroidales_S24-7_group; g__norank_f__Bacteroidales_S24-7_group; s__uncultured_bacterium_g__norank_f__Bacteroidales_S24-7_group; OTU358</Data></Cell>
    <Cell ss:StyleID="s69"><Data ss:Type="String">d__Bacteria; k__norank; p__Bacteroidetes; c__Bacteroidia; o__Bacteroidales; f__Bacteroidales_S24-7_group; g__norank_f__Bacteroidales_S24-7_group; s__uncultured_bacterium_g__norank_f__Bacteroidales_S24-7_group; OTU359</Data></Cell>
    <Cell ss:StyleID="s69"><Data ss:Type="String">d__Bacteria; k__norank; p__Firmicutes; c__Clostridia; o__Clostridiales; f__unclassified_o__Clostridiales; g__unclassified_o__Clostridiales; s__unclassified_o__Clostridiales; OTU1134</Data></Cell>
    <Cell ss:StyleID="s69"><Data ss:Type="String">d__Bacteria; k__norank; p__Firmicutes; c__Clostridia; o__Clostridiales; f__Christensenellaceae; g__Christensenellaceae_R-7_group; s__unclassified_g__Christensenellaceae_R-7_group; OTU2505</Data></Cell>
    <Cell ss:StyleID="s69"><Data ss:Type="String">d__Bacteria; k__norank; p__Firmicutes; c__Clostridia; o__Clostridiales; f__Lachnospiraceae; g__Lachnospiraceae_NK4A136_group; s__uncultured_Clostridiales_bacterium_g__Lachnospiraceae_NK4A136_group; OTU2647</Data></Cell>
    <Cell ss:StyleID="s69"><Data ss:Type="String">d__Bacteria; k__norank; p__Firmicutes; c__Clostridia; o__Clostridiales; f__Lachnospiraceae; g__unclassified_f__Lachnospiraceae; s__unclassified_f__Lachnospiraceae; OTU1078</Data></Cell>
    <Cell ss:StyleID="s69"><Data ss:Type="String">d__Bacteria; k__norank; p__Proteobacteria; c__Deltaproteobacteria; o__Desulfovibrionales; f__Desulfovibrionaceae; g__Desulfovibrio; s__unclassified_g__Desulfovibrio; OTU870</Data></Cell>
    <Cell ss:StyleID="s69"><Data ss:Type="String">d__Bacteria; k__norank; p__Firmicutes; c__Clostridia; o__Clostridiales; f__Lachnospiraceae; g__Lachnoclostridium; s__human_gut_metagenome_g__Lachnoclostridium; OTU2466</Data></Cell>
    <Cell ss:StyleID="s69"><Data ss:Type="String">d__Bacteria; k__norank; p__Bacteroidetes; c__Bacteroidia; o__Bacteroidales; f__Porphyromonadaceae; g__Parabacteroides; s__uncultured_bacterium_g__Parabacteroides; OTU1234</Data></Cell>
    <Cell ss:StyleID="s69"><Data ss:Type="String">d__Bacteria; k__norank; p__Firmicutes; c__Erysipelotrichia; o__Erysipelotrichales; f__Erysipelotrichaceae; g__unclassified_f__Erysipelotrichaceae; s__unclassified_f__Erysipelotrichaceae; OTU265</Data></Cell>
    <Cell ss:StyleID="s69"><Data ss:Type="String">d__Bacteria; k__norank; p__Bacteroidetes; c__Bacteroidia; o__Bacteroidales; f__Porphyromonadaceae; g__Parabacteroides; s__uncultured_bacterium_g__Parabacteroides; OTU1120</Data></Cell>
    <Cell ss:StyleID="s69"><Data ss:Type="String">d__Bacteria; k__norank; p__Firmicutes; c__Clostridia; o__Clostridiales; f__Lachnospiraceae; g__unclassified_f__Lachnospiraceae; s__unclassified_f__Lachnospiraceae; OTU2618</Data></Cell>
    <Cell ss:StyleID="s69"><Data ss:Type="String">d__Bacteria; k__norank; p__Tenericutes; c__Mollicutes; o__Mollicutes_RF9; f__norank_o__Mollicutes_RF9; g__norank_o__Mollicutes_RF9; s__uncultured_bacterium_g__norank_o__Mollicutes_RF9; OTU1149</Data></Cell>
    <Cell ss:StyleID="s69"><Data ss:Type="String">d__Bacteria; k__norank; p__Firmicutes; c__Clostridia; o__Clostridiales; f__Ruminococcaceae; g__[Eubacterium]_coprostanoligenes_group; s__gut_metagenome_g__[Eubacterium]_coprostanoligenes_group; OTU2613</Data></Cell>
    <Cell ss:StyleID="s69"><Data ss:Type="String">d__Bacteria; k__norank; p__Firmicutes; c__Bacilli; o__Lactobacillales; f__Lactobacillaceae; g__Lactobacillus; s__unclassified_g__Lactobacillus; OTU2804</Data></Cell>
    <Cell ss:StyleID="s69"><Data ss:Type="String">d__Bacteria; k__norank; p__Tenericutes; c__Mollicutes; o__Mollicutes_RF9; f__norank_o__Mollicutes_RF9; g__norank_o__Mollicutes_RF9; s__uncultured_bacterium_g__norank_o__Mollicutes_RF9; OTU401</Data></Cell>
    <Cell ss:StyleID="s69"><Data ss:Type="String">d__Bacteria; k__norank; p__Spirochaetae; c__Spirochaetes; o__Spirochaetales; f__Spirochaetaceae; g__Treponema_2; s__unclassified_g__Treponema_2; OTU1151</Data></Cell>
    <Cell ss:StyleID="s69"><Data ss:Type="String">d__Bacteria; k__norank; p__Acidobacteria; c__Acidobacteria; o__norank_c__Acidobacteria; f__norank_c__Acidobacteria; g__norank_c__Acidobacteria; s__uncultured_Saccharibacillus_sp.; OTU2137</Data></Cell>
    <Cell ss:StyleID="s69"><Data ss:Type="String">d__Bacteria; k__norank; p__Bacteroidetes; c__Bacteroidia; o__Bacteroidales; f__Rikenellaceae; g__Rikenellaceae_RC9_gut_group; s__uncultured_bacterium_g__Rikenellaceae_RC9_gut_group; OTU1174</Data></Cell>
    <Cell ss:StyleID="s69"><Data ss:Type="String">d__Bacteria; k__norank; p__Bacteroidetes; c__Bacteroidia; o__Bacteroidales; f__Prevotellaceae; g__Prevotellaceae_UCG-003; s__uncultured_bacterium_g__Prevotellaceae_UCG-003; OTU1048</Data></Cell>
    <Cell ss:StyleID="s69"><Data ss:Type="String">d__Bacteria; k__norank; p__Firmicutes; c__Clostridia; o__unclassified_c__Clostridia; f__unclassified_c__Clostridia; g__unclassified_c__Clostridia; s__unclassified_c__Clostridia; OTU1100</Data></Cell>
    <Cell ss:StyleID="s69"><Data ss:Type="String">d__Bacteria; k__norank; p__Firmicutes; c__Clostridia; o__Clostridiales; f__Lachnospiraceae; g__unclassified_f__Lachnospiraceae; s__unclassified_f__Lachnospiraceae; OTU2589</Data></Cell>
    <Cell ss:StyleID="s69"><Data ss:Type="String">d__Bacteria; k__norank; p__Firmicutes; c__Clostridia; o__Clostridiales; f__Lachnospiraceae; g__Lachnospiraceae_NK4A136_group; s__Trichinella_pseudospiralis; OTU2436</Data></Cell>
    <Cell ss:StyleID="s69"><Data ss:Type="String">d__Bacteria; k__norank; p__Firmicutes; c__Clostridia; o__Clostridiales; f__Family_XIII; g__unclassified_f__Family_XIII; s__unclassified_f__Family_XIII; OTU2764</Data></Cell>
    <Cell ss:StyleID="s69"><Data ss:Type="String">d__Bacteria; k__norank; p__Firmicutes; c__Clostridia; o__Clostridiales; f__Ruminococcaceae; g__Ruminococcaceae_UCG-013; s__uncultured_bacterium_g__Ruminococcaceae_UCG-013; OTU2581</Data></Cell>
    <Cell ss:StyleID="s69"><Data ss:Type="String">d__Bacteria; k__norank; p__Firmicutes; c__Clostridia; o__Clostridiales; f__Ruminococcaceae; g__Ruminococcaceae_UCG-005; s__uncultured_rumen_bacterium_g__Ruminococcaceae_UCG-005; OTU1261</Data></Cell>
    <Cell ss:StyleID="s69"><Data ss:Type="String">d__Bacteria; k__norank; p__Firmicutes; c__Clostridia; o__Clostridiales; f__Lachnospiraceae; g__Lachnoclostridium; s__unclassified_g__Lachnoclostridium; OTU3370</Data></Cell>
    <Cell ss:StyleID="s69"><Data ss:Type="String">d__Bacteria; k__norank; p__Bacteroidetes; c__Bacteroidia; o__Bacteroidales; f__Bacteroidales_S24-7_group; g__norank_f__Bacteroidales_S24-7_group; s__uncultured_bacterium_g__norank_f__Bacteroidales_S24-7_group; OTU2855</Data></Cell>
    <Cell ss:StyleID="s69"><Data ss:Type="String">d__Bacteria; k__norank; p__Bacteroidetes; c__Bacteroidia; o__Bacteroidales; f__Bacteroidales_S24-7_group; g__norank_f__Bacteroidales_S24-7_group; s__uncultured_organism_g__norank_f__Bacteroidales_S24-7_group; OTU2835</Data></Cell>
    <Cell ss:StyleID="s69"><Data ss:Type="String">d__Bacteria; k__norank; p__Firmicutes; c__Clostridia; o__Clostridiales; f__Lachnospiraceae; g__unclassified_f__Lachnospiraceae; s__unclassified_f__Lachnospiraceae; OTU3320</Data></Cell>
    <Cell ss:StyleID="s69"><Data ss:Type="String">d__Bacteria; k__norank; p__Firmicutes; c__Clostridia; o__Clostridiales; f__Lachnospiraceae; g__Coprococcus_1; s__uncultured_bacterium_g__Coprococcus_1; OTU2590</Data></Cell>
    <Cell ss:StyleID="s69"><Data ss:Type="String">d__Bacteria; k__norank; p__Firmicutes; c__Clostridia; o__Clostridiales; f__Lachnospiraceae; g__Lachnospiraceae_NK4A136_group; s__unclassified_g__Lachnospiraceae_NK4A136_group; OTU1354</Data></Cell>
    <Cell ss:StyleID="s69"><Data ss:Type="String">d__Bacteria; k__norank; p__Tenericutes; c__Mollicutes; o__Mollicutes_RF9; f__norank_o__Mollicutes_RF9; g__norank_o__Mollicutes_RF9; s__uncultured_bacterium_g__norank_o__Mollicutes_RF9; OTU2758</Data></Cell>
    <Cell ss:StyleID="s69"><Data ss:Type="String">d__Bacteria; k__norank; p__Firmicutes; c__Clostridia; o__Clostridiales; f__Ruminococcaceae; g__Ruminiclostridium; s__uncultured_bacterium_g__Ruminiclostridium; OTU459</Data></Cell>
    <Cell ss:StyleID="s69"><Data ss:Type="String">d__Bacteria; k__norank; p__Tenericutes; c__Mollicutes; o__Mollicutes_RF9; f__norank_o__Mollicutes_RF9; g__norank_o__Mollicutes_RF9; s__uncultured_bacterium_g__norank_o__Mollicutes_RF9; OTU3157</Data></Cell>
    <Cell ss:StyleID="s69"><Data ss:Type="String">d__Bacteria; k__norank; p__Spirochaetae; c__Spirochaetes; o__Spirochaetales; f__Spirochaetaceae; g__Treponema_2; s__unclassified_g__Treponema_2; OTU2947</Data></Cell>
    <Cell ss:StyleID="s69"><Data ss:Type="String">d__Bacteria; k__norank; p__Firmicutes; c__Clostridia; o__Clostridiales; f__Clostridiales_vadinBB60_group; g__norank_f__Clostridiales_vadinBB60_group; s__uncultured_bacterium_g__norank_f__Clostridiales_vadinBB60_group; OTU710</Data></Cell>
    <Cell ss:StyleID="s69"><Data ss:Type="String">d__Bacteria; k__norank; p__Bacteroidetes; c__Bacteroidia; o__Bacteroidales; f__Prevotellaceae; g__Prevotellaceae_NK3B31_group; s__uncultured_bacterium_g__Prevotellaceae_NK3B31_group; OTU623</Data></Cell>
    <Cell ss:StyleID="s69"><Data ss:Type="String">d__Bacteria; k__norank; p__Firmicutes; c__Clostridia; o__Clostridiales; f__Ruminococcaceae; g__Ruminococcaceae_UCG-014; s__unclassified_g__Ruminococcaceae_UCG-014; OTU2478</Data></Cell>
    <Cell ss:StyleID="s69"><Data ss:Type="String">d__Bacteria; k__norank; p__Firmicutes; c__Negativicutes; o__Selenomonadales; f__Acidaminococcaceae; g__Acidaminococcus; s__unclassified_g__Acidaminococcus; OTU751</Data></Cell>
    <Cell ss:StyleID="s69"><Data ss:Type="String">d__Bacteria; k__norank; p__Firmicutes; c__Clostridia; o__Clostridiales; f__Lachnospiraceae; g__unclassified_f__Lachnospiraceae; s__unclassified_f__Lachnospiraceae; OTU582</Data></Cell>
    <Cell ss:StyleID="s69"><Data ss:Type="String">d__Bacteria; k__norank; p__Proteobacteria; c__Betaproteobacteria; o__Burkholderiales; f__Alcaligenaceae; g__Sutterella; s__unclassified_g__Sutterella; OTU3174</Data></Cell>
    <Cell ss:StyleID="s69"><Data ss:Type="String">d__Bacteria; k__norank; p__Spirochaetae; c__Spirochaetes; o__Spirochaetales; f__Spirochaetaceae; g__Sphaerochaeta; s__uncultured_bacterium_g__Sphaerochaeta; OTU67</Data></Cell>
    <Cell ss:StyleID="s69"><Data ss:Type="String">d__Bacteria; k__norank; p__Firmicutes; c__Erysipelotrichia; o__Erysipelotrichales; f__Erysipelotrichaceae; g__Erysipelotrichaceae_UCG-006; s__uncultured_bacterium_g__Erysipelotrichaceae_UCG-006; OTU3456</Data></Cell>
    <Cell ss:StyleID="s69"><Data ss:Type="String">d__Bacteria; k__norank; p__Firmicutes; c__Bacilli; o__Lactobacillales; f__Lactobacillaceae; g__Lactobacillus; s__unclassified_g__Lactobacillus; OTU71</Data></Cell>
    <Cell ss:StyleID="s69"><Data ss:Type="String">d__Bacteria; k__norank; p__Bacteroidetes; c__Bacteroidia; o__Bacteroidales; f__Bacteroidales_S24-7_group; g__norank_f__Bacteroidales_S24-7_group; s__uncultured_bacterium_g__norank_f__Bacteroidales_S24-7_group; OTU365</Data></Cell>
    <Cell ss:StyleID="s69"><Data ss:Type="String">d__Bacteria; k__norank; p__Proteobacteria; c__Betaproteobacteria; o__Burkholderiales; f__Alcaligenaceae; g__Parasutterella; s__uncultured_organism_g__Parasutterella; OTU2792</Data></Cell>
    <Cell ss:StyleID="s69"><Data ss:Type="String">d__Bacteria; k__norank; p__Bacteroidetes; c__Bacteroidia; o__Bacteroidales; f__Bacteroidales_S24-7_group; g__norank_f__Bacteroidales_S24-7_group; s__unclassified_g__norank_f__Bacteroidales_S24-7_group; OTU125</Data></Cell>
    <Cell ss:StyleID="s69"><Data ss:Type="String">d__Bacteria; k__norank; p__Bacteroidetes; c__Bacteroidia; o__Bacteroidales; f__Bacteroidales_S24-7_group; g__norank_f__Bacteroidales_S24-7_group; s__uncultured_bacterium_g__norank_f__Bacteroidales_S24-7_group; OTU2597</Data></Cell>
    <Cell ss:StyleID="s69"><Data ss:Type="String">d__Bacteria; k__norank; p__Acidobacteria; c__Acidobacteria; o__norank_c__Acidobacteria; f__norank_c__Acidobacteria; g__norank_c__Acidobacteria; s__unclassified_g__norank_c__Acidobacteria; OTU1741</Data></Cell>
    <Cell ss:StyleID="s69"><Data ss:Type="String">d__Bacteria; k__norank; p__Lentisphaerae; c__Lentisphaeria; o__Victivallales; f__Victivallaceae; g__Victivallis; s__unclassified_g__Victivallis; OTU712</Data></Cell>
    <Cell ss:StyleID="s69"><Data ss:Type="String">d__Bacteria; k__norank; p__Bacteroidetes; c__Bacteroidia; o__Bacteroidales; f__Porphyromonadaceae; g__Parabacteroides; s__Parabacteroides_chinchillae; OTU3177</Data></Cell>
    <Cell ss:StyleID="s69"><Data ss:Type="String">d__Bacteria; k__norank; p__Gemmatimonadetes; c__Gemmatimonadetes; o__Gemmatimonadales; f__Gemmatimonadaceae; g__norank_f__Gemmatimonadaceae; s__unclassified_g__norank_f__Gemmatimonadaceae; OTU1815</Data></Cell>
    <Cell ss:StyleID="s69"><Data ss:Type="String">d__Bacteria; k__norank; p__Firmicutes; c__Clostridia; o__Clostridiales; f__Lachnospiraceae; g__Lachnospiraceae_UCG-007; s__uncultured_bacterium_g__Lachnospiraceae_UCG-007; OTU2677</Data></Cell>
    <Cell ss:StyleID="s69"><Data ss:Type="String">d__Bacteria; k__norank; p__Firmicutes; c__Clostridia; o__Clostridiales; f__Ruminococcaceae; g__Ruminiclostridium_6; s__uncultured_bacterium_g__Ruminiclostridium_6; OTU1347</Data></Cell>
    <Cell ss:StyleID="s69"><Data ss:Type="String">d__Bacteria; k__norank; p__Firmicutes; c__Clostridia; o__Clostridiales; f__Ruminococcaceae; g__Caproiciproducens; s__unclassified_g__Caproiciproducens; OTU636</Data></Cell>
    <Cell ss:StyleID="s69"><Data ss:Type="String">d__Bacteria; k__norank; p__Cyanobacteria; c__Cyanobacteria; o__Gastranaerophilales; f__norank_o__Gastranaerophilales; g__norank_o__Gastranaerophilales; s__uncultured_bacterium_g__norank_o__Gastranaerophilales; OTU2919</Data></Cell>
    <Cell ss:StyleID="s69"><Data ss:Type="String">d__Bacteria; k__norank; p__Bacteroidetes; c__Bacteroidia; o__Bacteroidales; f__Bacteroidaceae; g__Bacteroides; s__uncultured_bacterium_g__Bacteroides; OTU38</Data></Cell>
    <Cell ss:StyleID="s69"><Data ss:Type="String">d__Bacteria; k__norank; p__Proteobacteria; c__Gammaproteobacteria; o__Enterobacteriales; f__Enterobacteriaceae; g__unclassified_f__Enterobacteriaceae; s__unclassified_f__Enterobacteriaceae; OTU2673</Data></Cell>
    <Cell ss:StyleID="s69"><Data ss:Type="String">d__Bacteria; k__norank; p__Synergistetes; c__Synergistia; o__Synergistales; f__Synergistaceae; g__Pyramidobacter; s__uncultured_Pyramidobacter_sp.; OTU3520</Data></Cell>
    <Cell ss:StyleID="s69"><Data ss:Type="String">d__Bacteria; k__norank; p__Proteobacteria; c__Gammaproteobacteria; o__Enterobacteriales; f__Enterobacteriaceae; g__Escherichia-Shigella; s__unclassified_g__Escherichia-Shigella; OTU2988</Data></Cell>
    <Cell ss:StyleID="s69"><Data ss:Type="String">d__Bacteria; k__norank; p__Proteobacteria; c__Gammaproteobacteria; o__Enterobacteriales; f__Enterobacteriaceae; g__Escherichia-Shigella; s__unclassified_g__Escherichia-Shigella; OTU2987</Data></Cell>
    <Cell ss:StyleID="s69"><Data ss:Type="String">d__Bacteria; k__norank; p__Bacteroidetes; c__Bacteroidia; o__Bacteroidales; f__Bacteroidales_S24-7_group; g__norank_f__Bacteroidales_S24-7_group; s__Gram-negative_bacterium_cTPY-13; OTU262</Data></Cell>
    <Cell ss:StyleID="s69"><Data ss:Type="String">d__Bacteria; k__norank; p__Proteobacteria; c__Gammaproteobacteria; o__Enterobacteriales; f__Enterobacteriaceae; g__Escherichia-Shigella; s__unclassified_g__Escherichia-Shigella; OTU2985</Data></Cell>
    <Cell ss:StyleID="s69"><Data ss:Type="String">d__Bacteria; k__norank; p__Proteobacteria; c__Betaproteobacteria; o__Burkholderiales; f__Oxalobacteraceae; g__Pseudoduganella; s__uncultured_bacterium_g__Pseudoduganella; OTU1552</Data></Cell>
    <Cell ss:StyleID="s69"><Data ss:Type="String">d__Bacteria; k__norank; p__Firmicutes; c__Clostridia; o__Clostridiales; f__Lachnospiraceae; g__unclassified_f__Lachnospiraceae; s__unclassified_f__Lachnospiraceae; OTU1033</Data></Cell>
    <Cell ss:StyleID="s69"><Data ss:Type="String">d__Bacteria; k__norank; p__Bacteroidetes; c__Bacteroidia; o__Bacteroidales; f__Bacteroidales_S24-7_group; g__norank_f__Bacteroidales_S24-7_group; s__uncultured_rumen_bacterium_g__norank_f__Bacteroidales_S24-7_group; OTU813</Data></Cell>
    <Cell ss:StyleID="s69"><Data ss:Type="String">d__Bacteria; k__norank; p__Firmicutes; c__Erysipelotrichia; o__Erysipelotrichales; f__Erysipelotrichaceae; g__Faecalibaculum; s__uncultured_bacterium_g__Faecalibaculum; OTU2470</Data></Cell>
    <Cell ss:StyleID="s69"><Data ss:Type="String">d__Bacteria; k__norank; p__Bacteroidetes; c__Bacteroidia; o__Bacteroidales; f__Prevotellaceae; g__Prevotellaceae_NK3B31_group; s__uncultured_bacterium_g__Prevotellaceae_NK3B31_group; OTU2936</Data></Cell>
    <Cell ss:StyleID="s69"><Data ss:Type="String">d__Bacteria; k__norank; p__Nitrospirae; c__Nitrospira; o__norank_c__Nitrospira; f__norank_c__Nitrospira; g__Nitrospira; s__uncultured_candidate_division_SPAM_bacterium; OTU2054</Data></Cell>
    <Cell ss:StyleID="s69"><Data ss:Type="String">d__Bacteria; k__norank; p__Firmicutes; c__Clostridia; o__Clostridiales; f__Ruminococcaceae; g__Ruminococcaceae_UCG-013; s__uncultured_rumen_bacterium_g__Ruminococcaceae_UCG-013; OTU2603</Data></Cell>
    <Cell ss:StyleID="s69"><Data ss:Type="String">d__Bacteria; k__norank; p__Proteobacteria; c__Gammaproteobacteria; o__Pasteurellales; f__Pasteurellaceae; g__Pasteurella; s__[Pasteurella]_aerogenes; OTU3065</Data></Cell>
    <Cell ss:StyleID="s69"><Data ss:Type="String">d__Bacteria; k__norank; p__Firmicutes; c__Clostridia; o__Clostridiales; f__Ruminococcaceae; g__Ruminococcaceae_UCG-010; s__unclassified_g__Ruminococcaceae_UCG-010; OTU2369</Data></Cell>
    <Cell ss:StyleID="s69"><Data ss:Type="String">d__Bacteria; k__norank; p__Bacteroidetes; c__Bacteroidia; o__Bacteroidales; f__Prevotellaceae; g__Prevotella_2; s__uncultured_bacterium_g__Prevotella_2; OTU3491</Data></Cell>
    <Cell ss:StyleID="s69"><Data ss:Type="String">d__Bacteria; k__norank; p__Firmicutes; c__Negativicutes; o__Selenomonadales; f__Veillonellaceae; g__Megasphaera; s__Megasphaera_elsdenii_DSM_20460; OTU1181</Data></Cell>
    <Cell ss:StyleID="s69"><Data ss:Type="String">d__Bacteria; k__norank; p__Bacteroidetes; c__Bacteroidia; o__Bacteroidales; f__Rikenellaceae; g__Rikenellaceae_RC9_gut_group; s__uncultured_bacterium_g__Rikenellaceae_RC9_gut_group; OTU701</Data></Cell>
    <Cell ss:StyleID="s69"><Data ss:Type="String">d__Bacteria; k__norank; p__Firmicutes; c__Clostridia; o__Clostridiales; f__Ruminococcaceae; g__Ruminococcaceae_UCG-004; s__unclassified_g__Ruminococcaceae_UCG-004; OTU47</Data></Cell>
    <Cell ss:StyleID="s69"><Data ss:Type="String">d__Bacteria; k__norank; p__Chlamydiae; c__Chlamydiae; o__Chlamydiales; f__Chlamydiaceae; g__Chlamydia; s__Chlamydia_suis; OTU1145</Data></Cell>
    <Cell ss:StyleID="s69"><Data ss:Type="String">d__Bacteria; k__norank; p__Firmicutes; c__Clostridia; o__Clostridiales; f__Ruminococcaceae; g__Anaerotruncus; s__uncultured_bacterium_g__Anaerotruncus; OTU2492</Data></Cell>
    <Cell ss:StyleID="s69"><Data ss:Type="String">d__Bacteria; k__norank; p__Firmicutes; c__Clostridia; o__Clostridiales; f__Lachnospiraceae; g__unclassified_f__Lachnospiraceae; s__unclassified_f__Lachnospiraceae; OTU2536</Data></Cell>
    <Cell ss:StyleID="s69"><Data ss:Type="String">d__Bacteria; k__norank; p__Tenericutes; c__Mollicutes; o__NB1-n; f__norank_o__NB1-n; g__norank_o__NB1-n; s__unclassified_g__norank_o__NB1-n; OTU664</Data></Cell>
    <Cell ss:StyleID="s69"><Data ss:Type="String">d__Bacteria; k__norank; p__unclassified_k__norank; c__unclassified_k__norank; o__unclassified_k__norank; f__unclassified_k__norank; g__unclassified_k__norank; s__unclassified_k__norank; OTU1009</Data></Cell>
    <Cell ss:StyleID="s69"><Data ss:Type="String">d__Bacteria; k__norank; p__Proteobacteria; c__Betaproteobacteria; o__Burkholderiales; f__Burkholderiaceae; g__Cupriavidus; s__unclassified_g__Cupriavidus; OTU1715</Data></Cell>
    <Cell ss:StyleID="s69"><Data ss:Type="String">d__Bacteria; k__norank; p__Firmicutes; c__Negativicutes; o__Selenomonadales; f__Veillonellaceae; g__Allisonella; s__uncultured_bacterium_g__Allisonella; OTU3419</Data></Cell>
    <Cell ss:StyleID="s69"><Data ss:Type="String">d__Bacteria; k__norank; p__Bacteroidetes; c__Bacteroidia; o__Bacteroidales; f__Prevotellaceae; g__Prevotellaceae_NK3B31_group; s__uncultured_bacterium_g__Prevotellaceae_NK3B31_group; OTU1018</Data></Cell>
    <Cell ss:StyleID="s69"><Data ss:Type="String">d__Bacteria; k__norank; p__Firmicutes; c__Clostridia; o__Clostridiales; f__Ruminococcaceae; g__Ruminiclostridium_9; s__unclassified_g__Ruminiclostridium_9; OTU924</Data></Cell>
    <Cell ss:StyleID="s69"><Data ss:Type="String">d__Bacteria; k__norank; p__Bacteroidetes; c__Bacteroidia; o__Bacteroidales; f__Bacteroidales_S24-7_group; g__norank_f__Bacteroidales_S24-7_group; s__uncultured_bacterium_g__norank_f__Bacteroidales_S24-7_group; OTU93</Data></Cell>
    <Cell ss:StyleID="s69"><Data ss:Type="String">d__Bacteria; k__norank; p__Firmicutes; c__Clostridia; o__Clostridiales; f__Lachnospiraceae; g__norank_f__Lachnospiraceae; s__unclassified_g__norank_f__Lachnospiraceae; OTU2820</Data></Cell>
    <Cell ss:StyleID="s69"><Data ss:Type="String">d__Bacteria; k__norank; p__Proteobacteria; c__Gammaproteobacteria; o__Cellvibrionales; f__Cellvibrionaceae; g__Cellvibrio; s__uncultured_gamma_proteobacterium_g__Cellvibrio; OTU50</Data></Cell>
    <Cell ss:StyleID="s69"><Data ss:Type="String">d__Bacteria; k__norank; p__Firmicutes; c__Clostridia; o__Clostridiales; f__Ruminococcaceae; g__Ruminiclostridium_6; s__uncultured_bacterium_g__Ruminiclostridium_6; OTU2807</Data></Cell>
    <Cell ss:StyleID="s69"><Data ss:Type="String">d__Bacteria; k__norank; p__Proteobacteria; c__Gammaproteobacteria; o__Aeromonadales; f__Succinivibrionaceae; g__Anaerobiospirillum; s__Anaerobiospirillum_succiniciproducens; OTU1221</Data></Cell>
    <Cell ss:StyleID="s69"><Data ss:Type="String">d__Bacteria; k__norank; p__Firmicutes; c__Clostridia; o__Clostridiales; f__Lachnospiraceae; g__[Ruminococcus]_gauvreauii_group; s__unclassified_g__[Ruminococcus]_gauvreauii_group; OTU2731</Data></Cell>
    <Cell ss:StyleID="s69"><Data ss:Type="String">d__Bacteria; k__norank; p__Nitrospirae; c__Nitrospira; o__norank_c__Nitrospira; f__norank_c__Nitrospira; g__Nitrospira; s__uncultured_Pseudomonas_sp._g__Nitrospira; OTU2061</Data></Cell>
    <Cell ss:StyleID="s69"><Data ss:Type="String">d__Bacteria; k__norank; p__Bacteroidetes; c__Sphingobacteriia; o__Sphingobacteriales; f__Chitinophagaceae; g__Terrimonas; s__uncultured_bacterium_g__Terrimonas; OTU1530</Data></Cell>
    <Cell ss:StyleID="s69"><Data ss:Type="String">d__Bacteria; k__norank; p__Bacteroidetes; c__Bacteroidia; o__Bacteroidales; f__Bacteroidales_S24-7_group; g__norank_f__Bacteroidales_S24-7_group; s__unclassified_g__norank_f__Bacteroidales_S24-7_group; OTU2837</Data></Cell>
    <Cell ss:StyleID="s69"><Data ss:Type="String">d__Bacteria; k__norank; p__Acidobacteria; c__Acidobacteria; o__Subgroup_7; f__norank_o__Subgroup_7; g__norank_o__Subgroup_7; s__uncultured_Acidobacterium_sp._g__norank_o__Subgroup_7; OTU1538</Data></Cell>
    <Cell ss:StyleID="s69"><Data ss:Type="String">d__Bacteria; k__norank; p__Tenericutes; c__Mollicutes; o__Mollicutes_RF9; f__norank_o__Mollicutes_RF9; g__norank_o__Mollicutes_RF9; s__unidentified_rumen_bacterium_RF39; OTU1213</Data></Cell>
    <Cell ss:StyleID="s69"><Data ss:Type="String">d__Bacteria; k__norank; p__Firmicutes; c__Bacilli; o__Bacillales; f__Staphylococcaceae; g__Staphylococcus; s__unclassified_g__Staphylococcus; OTU3361</Data></Cell>
    <Cell ss:StyleID="s69"><Data ss:Type="String">d__Bacteria; k__norank; p__Fusobacteria; c__Fusobacteriia; o__Fusobacteriales; f__Fusobacteriaceae; g__Fusobacterium; s__unclassified_g__Fusobacterium; OTU773</Data></Cell>
    <Cell ss:StyleID="s69"><Data ss:Type="String">d__Bacteria; k__norank; p__Firmicutes; c__Clostridia; o__Clostridiales; f__Lachnospiraceae; g__Marvinbryantia; s__uncultured_organism_g__Marvinbryantia; OTU2542</Data></Cell>
    <Cell ss:StyleID="s69"><Data ss:Type="String">d__Bacteria; k__norank; p__Bacteroidetes; c__Bacteroidia; o__Bacteroidales; f__Bacteroidales_S24-7_group; g__norank_f__Bacteroidales_S24-7_group; s__uncultured_bacterium_g__norank_f__Bacteroidales_S24-7_group; OTU342</Data></Cell>
    <Cell ss:StyleID="s69"><Data ss:Type="String">d__Bacteria; k__norank; p__Bacteroidetes; c__Bacteroidia; o__Bacteroidales; f__Bacteroidales_S24-7_group; g__norank_f__Bacteroidales_S24-7_group; s__uncultured_bacterium_g__norank_f__Bacteroidales_S24-7_group; OTU345</Data></Cell>
    <Cell ss:StyleID="s69"><Data ss:Type="String">d__Bacteria; k__norank; p__Spirochaetae; c__Spirochaetes; o__Spirochaetales; f__Spirochaetaceae; g__Treponema_2; s__uncultured_bacterium_g__Treponema_2; OTU2762</Data></Cell>
    <Cell ss:StyleID="s69"><Data ss:Type="String">d__Bacteria; k__norank; p__Proteobacteria; c__Deltaproteobacteria; o__Desulfovibrionales; f__Desulfovibrionaceae; g__Desulfovibrio; s__uncultured_bacterium_g__Desulfovibrio; OTU3469</Data></Cell>
    <Cell ss:StyleID="s69"><Data ss:Type="String">d__Bacteria; k__norank; p__Verrucomicrobia; c__WCHB1-41; o__norank_c__WCHB1-41; f__norank_c__WCHB1-41; g__norank_c__WCHB1-41; s__unclassified_g__norank_c__WCHB1-41; OTU1092</Data></Cell>
    <Cell ss:StyleID="s69"><Data ss:Type="String">d__Bacteria; k__norank; p__Firmicutes; c__Clostridia; o__Clostridiales; f__Ruminococcaceae; g__unclassified_f__Ruminococcaceae; s__unclassified_f__Ruminococcaceae; OTU2328</Data></Cell>
    <Cell ss:StyleID="s69"><Data ss:Type="String">d__Bacteria; k__norank; p__Tenericutes; c__Mollicutes; o__Mollicutes_RF9; f__norank_o__Mollicutes_RF9; g__norank_o__Mollicutes_RF9; s__unclassified_g__norank_o__Mollicutes_RF9; OTU2900</Data></Cell>
    <Cell ss:StyleID="s69"><Data ss:Type="String">d__Bacteria; k__norank; p__Firmicutes; c__Clostridia; o__Clostridiales; f__Clostridiales_vadinBB60_group; g__norank_f__Clostridiales_vadinBB60_group; s__uncultured_bacterium_g__norank_f__Clostridiales_vadinBB60_group; OTU1064</Data></Cell>
    <Cell ss:StyleID="s69"><Data ss:Type="String">d__Bacteria; k__norank; p__Bacteroidetes; c__Bacteroidia; o__Bacteroidales; f__Prevotellaceae; g__Alloprevotella; s__uncultured_bacterium_g__Alloprevotella; OTU3221</Data></Cell>
    <Cell ss:StyleID="s69"><Data ss:Type="String">d__Bacteria; k__norank; p__Firmicutes; c__Clostridia; o__Clostridiales; f__Lachnospiraceae; g__unclassified_f__Lachnospiraceae; s__unclassified_f__Lachnospiraceae; OTU2552</Data></Cell>
    <Cell ss:StyleID="s69"><Data ss:Type="String">d__Bacteria; k__norank; p__Firmicutes; c__Clostridia; o__Clostridiales; f__Lachnospiraceae; g__unclassified_f__Lachnospiraceae; s__unclassified_f__Lachnospiraceae; OTU2550</Data></Cell>
    <Cell ss:StyleID="s69"><Data ss:Type="String">d__Bacteria; k__norank; p__Firmicutes; c__Clostridia; o__Clostridiales; f__Lachnospiraceae; g__unclassified_f__Lachnospiraceae; s__unclassified_f__Lachnospiraceae; OTU2554</Data></Cell>
    <Cell ss:StyleID="s69"><Data ss:Type="String">d__Bacteria; k__norank; p__Bacteroidetes; c__Bacteroidia; o__Bacteroidales; f__Bacteroidaceae; g__Bacteroides; s__Bacteroidaceae_bacterium_DJF_B220; OTU39</Data></Cell>
    <Cell ss:StyleID="s69"><Data ss:Type="String">d__Bacteria; k__norank; p__Bacteroidetes; c__Bacteroidia; o__Bacteroidales; f__Rikenellaceae; g__Rikenellaceae_RC9_gut_group; s__uncultured_Bacteroidales_bacterium_g__Rikenellaceae_RC9_gut_group; OTU2720</Data></Cell>
    <Cell ss:StyleID="s69"><Data ss:Type="String">d__Bacteria; k__norank; p__Firmicutes; c__Clostridia; o__Clostridiales; f__Lachnospiraceae; g__Blautia; s__unclassified_g__Blautia; OTU724</Data></Cell>
    <Cell ss:StyleID="s69"><Data ss:Type="String">d__Bacteria; k__norank; p__Proteobacteria; c__Gammaproteobacteria; o__Xanthomonadales; f__Xanthomonadales_Incertae_Sedis; g__Acidibacter; s__uncultured_proteobacterium_g__Acidibacter; OTU2052</Data></Cell>
    <Cell ss:StyleID="s69"><Data ss:Type="String">d__Bacteria; k__norank; p__Bacteroidetes; c__Bacteroidia; o__Bacteroidales; f__Bacteroidaceae; g__Bacteroides; s__Bacteroides_ovatus; OTU2699</Data></Cell>
    <Cell ss:StyleID="s69"><Data ss:Type="String">d__Bacteria; k__norank; p__Spirochaetae; c__Spirochaetes; o__Spirochaetales; f__Spirochaetaceae; g__Sphaerochaeta; s__unclassified_g__Sphaerochaeta; OTU808</Data></Cell>
    <Cell ss:StyleID="s69"><Data ss:Type="String">d__Bacteria; k__norank; p__Acidobacteria; c__Acidobacteria; o__norank_c__Acidobacteria; f__norank_c__Acidobacteria; g__norank_c__Acidobacteria; s__unclassified_g__norank_c__Acidobacteria; OTU1828</Data></Cell>
    <Cell ss:StyleID="s69"><Data ss:Type="String">d__Bacteria; k__norank; p__Fusobacteria; c__Fusobacteriia; o__Fusobacteriales; f__Fusobacteriaceae; g__Fusobacterium; s__gut_metagenome_g__Fusobacterium; OTU90</Data></Cell>
    <Cell ss:StyleID="s69"><Data ss:Type="String">d__Bacteria; k__norank; p__Firmicutes; c__Clostridia; o__Clostridiales; f__Lachnospiraceae; g__unclassified_f__Lachnospiraceae; s__unclassified_f__Lachnospiraceae; OTU284</Data></Cell>
    <Cell ss:StyleID="s69"><Data ss:Type="String">d__Bacteria; k__norank; p__Firmicutes; c__Clostridia; o__Clostridiales; f__Ruminococcaceae; g__Anaerotruncus; s__gut_metagenome_g__Anaerotruncus; OTU637</Data></Cell>
    <Cell ss:StyleID="s69"><Data ss:Type="String">d__Bacteria; k__norank; p__Firmicutes; c__Clostridia; o__Clostridiales; f__Lachnospiraceae; g__unclassified_f__Lachnospiraceae; s__unclassified_f__Lachnospiraceae; OTU733</Data></Cell>
    <Cell ss:StyleID="s69"><Data ss:Type="String">d__Bacteria; k__norank; p__Bacteroidetes; c__Bacteroidia; o__Bacteroidales; f__Bacteroidaceae; g__Bacteroides; s__unclassified_g__Bacteroides; OTU882</Data></Cell>
    <Cell ss:StyleID="s69"><Data ss:Type="String">d__Bacteria; k__norank; p__Firmicutes; c__Clostridia; o__Clostridiales; f__Ruminococcaceae; g__Ruminococcaceae_UCG-014; s__unclassified_g__Ruminococcaceae_UCG-014; OTU252</Data></Cell>
    <Cell ss:StyleID="s69"><Data ss:Type="String">d__Bacteria; k__norank; p__Firmicutes; c__Clostridia; o__Clostridiales; f__Lachnospiraceae; g__unclassified_f__Lachnospiraceae; s__unclassified_f__Lachnospiraceae; OTU2620</Data></Cell>
    <Cell ss:StyleID="s69"><Data ss:Type="String">d__Bacteria; k__norank; p__Bacteroidetes; c__Bacteroidia; o__Bacteroidales; f__Prevotellaceae; g__Prevotellaceae_NK3B31_group; s__uncultured_bacterium_g__Prevotellaceae_NK3B31_group; OTU3338</Data></Cell>
    <Cell ss:StyleID="s69"><Data ss:Type="String">d__Bacteria; k__norank; p__Bacteroidetes; c__Bacteroidia; o__Bacteroidales; f__Bacteroidales_S24-7_group; g__norank_f__Bacteroidales_S24-7_group; s__uncultured_Porphyromonadaceae_bacterium_g__norank_f__Bacteroidales_S24-7_group; OTU3554</Data></Cell>
    <Cell ss:StyleID="s69"><Data ss:Type="String">d__Bacteria; k__norank; p__Proteobacteria; c__unclassified_p__Proteobacteria; o__unclassified_p__Proteobacteria; f__unclassified_p__Proteobacteria; g__unclassified_p__Proteobacteria; s__unclassified_p__Proteobacteria; OTU930</Data></Cell>
    <Cell ss:StyleID="s69"><Data ss:Type="String">d__Bacteria; k__norank; p__Firmicutes; c__Clostridia; o__Clostridiales; f__Ruminococcaceae; g__Ruminococcaceae_UCG-009; s__uncultured_bacterium_g__Ruminococcaceae_UCG-009; OTU1167</Data></Cell>
    <Cell ss:StyleID="s69"><Data ss:Type="String">d__Bacteria; k__norank; p__Bacteroidetes; c__Bacteroidia; o__Bacteroidales; f__Prevotellaceae; g__Prevotellaceae_UCG-003; s__unclassified_g__Prevotellaceae_UCG-003; OTU3526</Data></Cell>
    <Cell ss:StyleID="s69"><Data ss:Type="String">d__Bacteria; k__norank; p__Bacteroidetes; c__Bacteroidia; o__Bacteroidales; f__Prevotellaceae; g__Prevotella_2; s__uncultured_bacterium_g__Prevotella_2; OTU638</Data></Cell>
    <Cell ss:StyleID="s69"><Data ss:Type="String">d__Bacteria; k__norank; p__Verrucomicrobia; c__WCHB1-41; o__norank_c__WCHB1-41; f__norank_c__WCHB1-41; g__norank_c__WCHB1-41; s__uncultured_rumen_bacterium_g__norank_c__WCHB1-41; OTU715</Data></Cell>
    <Cell ss:StyleID="s69"><Data ss:Type="String">d__Bacteria; k__norank; p__Acidobacteria; c__Acidobacteria; o__norank_c__Acidobacteria; f__norank_c__Acidobacteria; g__norank_c__Acidobacteria; s__unclassified_g__norank_c__Acidobacteria; OTU1543</Data></Cell>
    <Cell ss:StyleID="s69"><Data ss:Type="String">d__Bacteria; k__norank; p__Firmicutes; c__Clostridia; o__Clostridiales; f__Ruminococcaceae; g__[Eubacterium]_coprostanoligenes_group; s__unclassified_g__[Eubacterium]_coprostanoligenes_group; OTU70</Data></Cell>
    <Cell ss:StyleID="s69"><Data ss:Type="String">d__Bacteria; k__norank; p__Bacteroidetes; c__Bacteroidia; o__Bacteroidales; f__Porphyromonadaceae; g__Parabacteroides; s__Porphyromonadaceae_bacterium_DJF_B175; OTU1228</Data></Cell>
    <Cell ss:StyleID="s69"><Data ss:Type="String">d__Bacteria; k__norank; p__Proteobacteria; c__Alphaproteobacteria; o__Rhodospirillales; f__MND8; g__norank_f__MND8; s__uncultured_bacterium_g__norank_f__MND8; OTU1429</Data></Cell>
    <Cell ss:StyleID="s69"><Data ss:Type="String">d__Bacteria; k__norank; p__Firmicutes; c__Clostridia; o__Clostridiales; f__Lachnospiraceae; g__unclassified_f__Lachnospiraceae; s__unclassified_f__Lachnospiraceae; OTU1117</Data></Cell>
    <Cell ss:StyleID="s69"><Data ss:Type="String">d__Bacteria; k__norank; p__Firmicutes; c__Clostridia; o__Clostridiales; f__Ruminococcaceae; g__Anaerotruncus; s__uncultured_bacterium_g__Anaerotruncus; OTU1357</Data></Cell>
    <Cell ss:StyleID="s69"><Data ss:Type="String">d__Bacteria; k__norank; p__Firmicutes; c__Clostridia; o__Clostridiales; f__Lachnospiraceae; g__Coprococcus_2; s__uncultured_organism_g__Coprococcus_2; OTU2344</Data></Cell>
    <Cell ss:StyleID="s69"><Data ss:Type="String">d__Bacteria; k__norank; p__Bacteroidetes; c__Bacteroidia; o__Bacteroidales; f__Bacteroidales_S24-7_group; g__norank_f__Bacteroidales_S24-7_group; s__uncultured_bacterium_g__norank_f__Bacteroidales_S24-7_group; OTU3471</Data></Cell>
    <Cell ss:StyleID="s69"><Data ss:Type="String">d__Bacteria; k__norank; p__Firmicutes; c__Clostridia; o__Clostridiales; f__Ruminococcaceae; g__Oscillibacter; s__unclassified_g__Oscillibacter; OTU82</Data></Cell>
    <Cell ss:StyleID="s69"><Data ss:Type="String">d__Bacteria; k__norank; p__Verrucomicrobia; c__WCHB1-41; o__norank_c__WCHB1-41; f__norank_c__WCHB1-41; g__norank_c__WCHB1-41; s__uncultured_bacterium_g__norank_c__WCHB1-41; OTU293</Data></Cell>
    <Cell ss:StyleID="s69"><Data ss:Type="String">d__Bacteria; k__norank; p__Firmicutes; c__Erysipelotrichia; o__Erysipelotrichales; f__Erysipelotrichaceae; g__Erysipelotrichaceae_UCG-004; s__unclassified_g__Erysipelotrichaceae_UCG-004; OTU2872</Data></Cell>
    <Cell ss:StyleID="s69"><Data ss:Type="String">d__Bacteria; k__norank; p__Nitrospirae; c__Nitrospira; o__norank_c__Nitrospira; f__norank_c__Nitrospira; g__Nitrospira; s__unclassified_g__Nitrospira; OTU2063</Data></Cell>
    <Cell ss:StyleID="s69"><Data ss:Type="String">d__Bacteria; k__norank; p__Synergistetes; c__Synergistia; o__Synergistales; f__Synergistaceae; g__Pyramidobacter; s__uncultured_Pyramidobacter_sp.; OTU3147</Data></Cell>
    <Cell ss:StyleID="s69"><Data ss:Type="String">d__Bacteria; k__norank; p__Firmicutes; c__Negativicutes; o__Selenomonadales; f__Veillonellaceae; g__Dialister; s__unclassified_g__Dialister; OTU978</Data></Cell>
    <Cell ss:StyleID="s69"><Data ss:Type="String">d__Bacteria; k__norank; p__Bacteroidetes; c__Bacteroidia; o__Bacteroidales; f__Prevotellaceae; g__Alloprevotella; s__uncultured_bacterium_g__Alloprevotella; OTU648</Data></Cell>
    <Cell ss:StyleID="s69"><Data ss:Type="String">d__Bacteria; k__norank; p__Firmicutes; c__Clostridia; o__Clostridiales; f__Lachnospiraceae; g__Marvinbryantia; s__uncultured_bacterium_g__Marvinbryantia; OTU2363</Data></Cell>
    <Cell ss:StyleID="s69"><Data ss:Type="String">d__Bacteria; k__norank; p__Firmicutes; c__Clostridia; o__Clostridiales; f__Lachnospiraceae; g__Marvinbryantia; s__uncultured_bacterium_g__Marvinbryantia; OTU120</Data></Cell>
    <Cell ss:StyleID="s69"><Data ss:Type="String">d__Bacteria; k__norank; p__Firmicutes; c__Erysipelotrichia; o__Erysipelotrichales; f__Erysipelotrichaceae; g__unclassified_f__Erysipelotrichaceae; s__unclassified_f__Erysipelotrichaceae; OTU316</Data></Cell>
    <Cell ss:StyleID="s69"><Data ss:Type="String">d__Bacteria; k__norank; p__Firmicutes; c__Clostridia; o__Clostridiales; f__Ruminococcaceae; g__Ruminococcaceae_UCG-005; s__uncultured_rumen_bacterium_g__Ruminococcaceae_UCG-005; OTU2925</Data></Cell>
    <Cell ss:StyleID="s69"><Data ss:Type="String">d__Bacteria; k__norank; p__Firmicutes; c__Clostridia; o__Clostridiales; f__Lachnospiraceae; g__Oribacterium; s__uncultured_bacterium_g__Oribacterium; OTU3089</Data></Cell>
    <Cell ss:StyleID="s69"><Data ss:Type="String">d__Bacteria; k__norank; p__Actinobacteria; c__Actinobacteria; o__Coriobacteriales; f__Coriobacteriaceae; g__Olsenella; s__unclassified_g__Olsenella; OTU767</Data></Cell>
    <Cell ss:StyleID="s69"><Data ss:Type="String">d__Bacteria; k__norank; p__Bacteroidetes; c__Bacteroidia; o__Bacteroidales; f__Porphyromonadaceae; g__Odoribacter; s__uncultured_bacterium_g__Odoribacter; OTU1190</Data></Cell>
    <Cell ss:StyleID="s69"><Data ss:Type="String">d__Bacteria; k__norank; p__Proteobacteria; c__Betaproteobacteria; o__Burkholderiales; f__Alcaligenaceae; g__Sutterella; s__unclassified_g__Sutterella; OTU3181</Data></Cell>
    <Cell ss:StyleID="s69"><Data ss:Type="String">d__Bacteria; k__norank; p__Proteobacteria; c__Gammaproteobacteria; o__Xanthomonadales; f__norank_o__Xanthomonadales; g__norank_o__Xanthomonadales; s__uncultured_bacterium_g__norank_o__Xanthomonadales; OTU1855</Data></Cell>
    <Cell ss:StyleID="s69"><Data ss:Type="String">d__Bacteria; k__norank; p__Firmicutes; c__Clostridia; o__Clostridiales; f__Christensenellaceae; g__Christensenellaceae_R-7_group; s__unclassified_g__Christensenellaceae_R-7_group; OTU1537</Data></Cell>
    <Cell ss:StyleID="s69"><Data ss:Type="String">d__Bacteria; k__norank; p__Proteobacteria; c__Gammaproteobacteria; o__Xanthomonadales; f__Xanthomonadales_Incertae_Sedis; g__norank_f__Xanthomonadales_Incertae_Sedis; s__uncultured_gamma_proteobacterium_g__norank_f__Xanthomonadales_Incertae_Sedis; OTU1580</Data></Cell>
    <Cell ss:StyleID="s69"><Data ss:Type="String">d__Bacteria; k__norank; p__Firmicutes; c__Clostridia; o__Clostridiales; f__Ruminococcaceae; g__unclassified_f__Ruminococcaceae; s__unclassified_f__Ruminococcaceae; OTU2582</Data></Cell>
    <Cell ss:StyleID="s69"><Data ss:Type="String">d__Bacteria; k__norank; p__Firmicutes; c__Clostridia; o__Clostridiales; f__Ruminococcaceae; g__Ruminococcaceae_UCG-005; s__unclassified_g__Ruminococcaceae_UCG-005; OTU1646</Data></Cell>
    <Cell ss:StyleID="s69"><Data ss:Type="String">d__Bacteria; k__norank; p__Elusimicrobia; c__Elusimicrobia; o__Elusimicrobiales; f__Elusimicrobiaceae; g__Elusimicrobium; s__uncultured_bacterium_g__Elusimicrobium; OTU985</Data></Cell>
    <Cell ss:StyleID="s69"><Data ss:Type="String">d__Bacteria; k__norank; p__Elusimicrobia; c__Elusimicrobia; o__Elusimicrobiales; f__Elusimicrobiaceae; g__Elusimicrobium; s__uncultured_bacterium_g__Elusimicrobium; OTU984</Data></Cell>
    <Cell ss:StyleID="s69"><Data ss:Type="String">d__Bacteria; k__norank; p__Firmicutes; c__Clostridia; o__Clostridiales; f__Lachnospiraceae; g__Coprococcus_1; s__uncultured_Coprococcus_sp.; OTU2822</Data></Cell>
    <Cell ss:StyleID="s69"><Data ss:Type="String">d__Bacteria; k__norank; p__Bacteroidetes; c__Bacteroidia; o__Bacteroidales; f__Prevotellaceae; g__Prevotella_7; s__uncultured_rumen_bacterium_g__Prevotella_7; OTU25</Data></Cell>
    <Cell ss:StyleID="s69"><Data ss:Type="String">d__Bacteria; k__norank; p__Bacteroidetes; c__Bacteroidia; o__Bacteroidales; f__Prevotellaceae; g__unclassified_f__Prevotellaceae; s__unclassified_f__Prevotellaceae; OTU3293</Data></Cell>
    <Cell ss:StyleID="s69"><Data ss:Type="String">d__Bacteria; k__norank; p__Bacteroidetes; c__Bacteroidia; o__Bacteroidales; f__Porphyromonadaceae; g__norank_f__Porphyromonadaceae; s__uncultured_bacterium_g__norank_f__Porphyromonadaceae; OTU3439</Data></Cell>
    <Cell ss:StyleID="s69"><Data ss:Type="String">d__Bacteria; k__norank; p__Fusobacteria; c__Fusobacteriia; o__Fusobacteriales; f__Fusobacteriaceae; g__Fusobacterium; s__Fusobacterium_mortiferum; OTU634</Data></Cell>
    <Cell ss:StyleID="s69"><Data ss:Type="String">d__Bacteria; k__norank; p__Bacteroidetes; c__Bacteroidia; o__Bacteroidales; f__Prevotellaceae; g__Alloprevotella; s__unclassified_g__Alloprevotella; OTU1195</Data></Cell>
    <Cell ss:StyleID="s69"><Data ss:Type="String">d__Bacteria; k__norank; p__Cyanobacteria; c__Cyanobacteria; o__Gastranaerophilales; f__norank_o__Gastranaerophilales; g__norank_o__Gastranaerophilales; s__uncultured_bacterium_g__norank_o__Gastranaerophilales; OTU1029</Data></Cell>
    <Cell ss:StyleID="s69"><Data ss:Type="String">d__Bacteria; k__norank; p__Firmicutes; c__Clostridia; o__Clostridiales; f__Lachnospiraceae; g__[Eubacterium]_ruminantium_group; s__uncultured_bacterium_g__[Eubacterium]_ruminantium_group; OTU2739</Data></Cell>
    <Cell ss:StyleID="s69"><Data ss:Type="String">d__Bacteria; k__norank; p__Firmicutes; c__Clostridia; o__Clostridiales; f__Ruminococcaceae; g__norank_f__Ruminococcaceae; s__unclassified_g__norank_f__Ruminococcaceae; OTU2661</Data></Cell>
    <Cell ss:StyleID="s69"><Data ss:Type="String">d__Bacteria; k__norank; p__Bacteroidetes; c__Bacteroidia; o__Bacteroidales; f__Bacteroidales_S24-7_group; g__norank_f__Bacteroidales_S24-7_group; s__uncultured_bacterium_g__norank_f__Bacteroidales_S24-7_group; OTU982</Data></Cell>
    <Cell ss:StyleID="s69"><Data ss:Type="String">d__Bacteria; k__norank; p__Firmicutes; c__Clostridia; o__Clostridiales; f__Ruminococcaceae; g__unclassified_f__Ruminococcaceae; s__unclassified_f__Ruminococcaceae; OTU3272</Data></Cell>
    <Cell ss:StyleID="s69"><Data ss:Type="String">d__Bacteria; k__norank; p__Firmicutes; c__Clostridia; o__Clostridiales; f__Lachnospiraceae; g__Lachnospiraceae_NK4A136_group; s__Lachnospiraceae_bacterium_COE1; OTU2373</Data></Cell>
    <Cell ss:StyleID="s69"><Data ss:Type="String">d__Bacteria; k__norank; p__Firmicutes; c__Erysipelotrichia; o__Erysipelotrichales; f__Erysipelotrichaceae; g__Asteroleplasma; s__uncultured_bacterium_g__Asteroleplasma; OTU947</Data></Cell>
    <Cell ss:StyleID="s69"><Data ss:Type="String">d__Bacteria; k__norank; p__Firmicutes; c__Negativicutes; o__Selenomonadales; f__Veillonellaceae; g__Mitsuokella; s__unclassified_g__Mitsuokella; OTU3193</Data></Cell>
    <Cell ss:StyleID="s69"><Data ss:Type="String">d__Bacteria; k__norank; p__Verrucomicrobia; c__Opitutae; o__Opitutae_vadinHA64; f__norank_o__Opitutae_vadinHA64; g__norank_o__Opitutae_vadinHA64; s__uncultured_bacterium_g__norank_o__Opitutae_vadinHA64; OTU393</Data></Cell>
    <Cell ss:StyleID="s69"><Data ss:Type="String">d__Bacteria; k__norank; p__Firmicutes; c__Clostridia; o__Clostridiales; f__Ruminococcaceae; g__Intestinimonas; s__Intestinimonas_butyriciproducens; OTU3178</Data></Cell>
    <Cell ss:StyleID="s69"><Data ss:Type="String">d__Bacteria; k__norank; p__Firmicutes; c__Clostridia; o__Clostridiales; f__Ruminococcaceae; g__Ruminiclostridium; s__[Clostridium]_leptum_g__Ruminiclostridium; OTU1328</Data></Cell>
    <Cell ss:StyleID="s69"><Data ss:Type="String">d__Bacteria; k__norank; p__Firmicutes; c__Clostridia; o__Clostridiales; f__unclassified_o__Clostridiales; g__unclassified_o__Clostridiales; s__unclassified_o__Clostridiales; OTU944</Data></Cell>
    <Cell ss:StyleID="s69"><Data ss:Type="String">d__Bacteria; k__norank; p__Firmicutes; c__Clostridia; o__Clostridiales; f__Lachnospiraceae; g__Lachnospiraceae_NK4A136_group; s__unclassified_g__Lachnospiraceae_NK4A136_group; OTU1315</Data></Cell>
    <Cell ss:StyleID="s69"><Data ss:Type="String">d__Bacteria; k__norank; p__Firmicutes; c__Clostridia; o__Clostridiales; f__Ruminococcaceae; g__Oscillospira; s__unclassified_g__Oscillospira; OTU558</Data></Cell>
    <Cell ss:StyleID="s69"><Data ss:Type="String">d__Bacteria; k__norank; p__Firmicutes; c__Clostridia; o__Clostridiales; f__Ruminococcaceae; g__Anaerotruncus; s__gut_metagenome_g__Anaerotruncus; OTU649</Data></Cell>
    <Cell ss:StyleID="s69"><Data ss:Type="String">d__Bacteria; k__norank; p__Firmicutes; c__Clostridia; o__Clostridiales; f__Ruminococcaceae; g__Oscillospira; s__uncultured_bacterium_g__Oscillospira; OTU3159</Data></Cell>
    <Cell ss:StyleID="s69"><Data ss:Type="String">d__Bacteria; k__norank; p__Firmicutes; c__Clostridia; o__Clostridiales; f__Ruminococcaceae; g__Ruminococcaceae_UCG-010; s__uncultured_rumen_bacterium_g__Ruminococcaceae_UCG-010; OTU3265</Data></Cell>
    <Cell ss:StyleID="s69"><Data ss:Type="String">d__Bacteria; k__norank; p__Firmicutes; c__Clostridia; o__Clostridiales; f__Lachnospiraceae; g__Lachnospiraceae_NK4A136_group; s__uncultured_bacterium_g__Lachnospiraceae_NK4A136_group; OTU2557</Data></Cell>
    <Cell ss:StyleID="s69"><Data ss:Type="String">d__Bacteria; k__norank; p__Firmicutes; c__Clostridia; o__Clostridiales; f__Ruminococcaceae; g__Ruminococcaceae_UCG-014; s__unclassified_g__Ruminococcaceae_UCG-014; OTU3336</Data></Cell>
    <Cell ss:StyleID="s69"><Data ss:Type="String">d__Bacteria; k__norank; p__Firmicutes; c__Clostridia; o__Clostridiales; f__Peptostreptococcaceae; g__Romboutsia; s__uncultured_bacterium_g__Romboutsia; OTU806</Data></Cell>
    <Cell ss:StyleID="s69"><Data ss:Type="String">d__Bacteria; k__norank; p__Firmicutes; c__Clostridia; o__Clostridiales; f__Peptococcaceae; g__Peptococcus; s__uncultured_organism_g__Peptococcus; OTU646</Data></Cell>
    <Cell ss:StyleID="s69"><Data ss:Type="String">d__Bacteria; k__norank; p__Firmicutes; c__Clostridia; o__Clostridiales; f__Lachnospiraceae; g__unclassified_f__Lachnospiraceae; s__unclassified_f__Lachnospiraceae; OTU2636</Data></Cell>
    <Cell ss:StyleID="s69"><Data ss:Type="String">d__Bacteria; k__norank; p__Bacteroidetes; c__Bacteroidia; o__Bacteroidales; f__Bacteroidales_S24-7_group; g__norank_f__Bacteroidales_S24-7_group; s__unclassified_g__norank_f__Bacteroidales_S24-7_group; OTU2337</Data></Cell>
    <Cell ss:StyleID="s69"><Data ss:Type="String">d__Bacteria; k__norank; p__Proteobacteria; c__Gammaproteobacteria; o__Pasteurellales; f__Pasteurellaceae; g__Actinobacillus; s__Actinobacillus_porcinus; OTU2945</Data></Cell>
    <Cell ss:StyleID="s69"><Data ss:Type="String">d__Bacteria; k__norank; p__Actinobacteria; c__Actinobacteria; o__Bifidobacteriales; f__Bifidobacteriaceae; g__Bifidobacterium; s__Bifidobacterium_animalis; OTU607</Data></Cell>
    <Cell ss:StyleID="s69"><Data ss:Type="String">d__Bacteria; k__norank; p__Firmicutes; c__Clostridia; o__Clostridiales; f__Ruminococcaceae; g__[Eubacterium]_coprostanoligenes_group; s__unclassified_g__[Eubacterium]_coprostanoligenes_group; OTU2766</Data></Cell>
    <Cell ss:StyleID="s69"><Data ss:Type="String">d__Bacteria; k__norank; p__unclassified_k__norank; c__unclassified_k__norank; o__unclassified_k__norank; f__unclassified_k__norank; g__unclassified_k__norank; s__unclassified_k__norank; OTU1197</Data></Cell>
    <Cell ss:StyleID="s69"><Data ss:Type="String">d__Bacteria; k__norank; p__Bacteroidetes; c__Bacteroidia; o__Bacteroidales; f__Bacteroidaceae; g__Bacteroides; s__Bacteroides_coprophilus; OTU87</Data></Cell>
    <Cell ss:StyleID="s69"><Data ss:Type="String">d__Bacteria; k__norank; p__Firmicutes; c__Clostridia; o__Clostridiales; f__Ruminococcaceae; g__unclassified_f__Ruminococcaceae; s__unclassified_f__Ruminococcaceae; OTU1220</Data></Cell>
    <Cell ss:StyleID="s69"><Data ss:Type="String">d__Bacteria; k__norank; p__Firmicutes; c__Clostridia; o__Clostridiales; f__Ruminococcaceae; g__unclassified_f__Ruminococcaceae; s__unclassified_f__Ruminococcaceae; OTU1223</Data></Cell>
    <Cell ss:StyleID="s69"><Data ss:Type="String">d__Bacteria; k__norank; p__Bacteroidetes; c__Bacteroidia; o__Bacteroidales; f__Prevotellaceae; g__Prevotella_2; s__human_gut_metagenome_g__Prevotella_2; OTU675</Data></Cell>
    <Cell ss:StyleID="s69"><Data ss:Type="String">d__Bacteria; k__norank; p__Firmicutes; c__Clostridia; o__Clostridiales; f__Lachnospiraceae; g__Roseburia; s__Roseburia_intestinalis; OTU883</Data></Cell>
    <Cell ss:StyleID="s69"><Data ss:Type="String">d__Bacteria; k__norank; p__Firmicutes; c__Clostridia; o__Clostridiales; f__Lachnospiraceae; g__unclassified_f__Lachnospiraceae; s__unclassified_f__Lachnospiraceae; OTU503</Data></Cell>
    <Cell ss:StyleID="s69"><Data ss:Type="String">d__Bacteria; k__norank; p__Firmicutes; c__Clostridia; o__Clostridiales; f__Christensenellaceae; g__Christensenellaceae_R-7_group; s__metagenome_g__Christensenellaceae_R-7_group; OTU654</Data></Cell>
    <Cell ss:StyleID="s69"><Data ss:Type="String">d__Bacteria; k__norank; p__Firmicutes; c__Clostridia; o__Clostridiales; f__Defluviitaleaceae; g__Defluviitaleaceae_UCG-011; s__uncultured_bacterium_g__Defluviitaleaceae_UCG-011; OTU632</Data></Cell>
    <Cell ss:StyleID="s69"><Data ss:Type="String">d__Bacteria; k__norank; p__Proteobacteria; c__Gammaproteobacteria; o__Aeromonadales; f__Succinivibrionaceae; g__unclassified_f__Succinivibrionaceae; s__unclassified_f__Succinivibrionaceae; OTU3417</Data></Cell>
    <Cell ss:StyleID="s69"><Data ss:Type="String">d__Bacteria; k__norank; p__Firmicutes; c__Clostridia; o__Clostridiales; f__Lachnospiraceae; g__unclassified_f__Lachnospiraceae; s__unclassified_f__Lachnospiraceae; OTU508</Data></Cell>
    <Cell ss:StyleID="s69"><Data ss:Type="String">d__Bacteria; k__norank; p__Bacteroidetes; c__Bacteroidia; o__Bacteroidales; f__Prevotellaceae; g__Prevotella_9; s__unclassified_g__Prevotella_9; OTU2812</Data></Cell>
    <Cell ss:StyleID="s69"><Data ss:Type="String">d__Bacteria; k__norank; p__Firmicutes; c__Clostridia; o__Clostridiales; f__unclassified_o__Clostridiales; g__unclassified_o__Clostridiales; s__unclassified_o__Clostridiales; OTU2935</Data></Cell>
    <Cell ss:StyleID="s69"><Data ss:Type="String">d__Bacteria; k__norank; p__Bacteroidetes; c__Bacteroidia; o__Bacteroidales; f__Prevotellaceae; g__unclassified_f__Prevotellaceae; s__unclassified_f__Prevotellaceae; OTU2723</Data></Cell>
    <Cell ss:StyleID="s69"><Data ss:Type="String">d__Bacteria; k__norank; p__Firmicutes; c__Clostridia; o__Clostridiales; f__Ruminococcaceae; g__unclassified_f__Ruminococcaceae; s__unclassified_f__Ruminococcaceae; OTU544</Data></Cell>
    <Cell ss:StyleID="s69"><Data ss:Type="String">d__Bacteria; k__norank; p__Firmicutes; c__Clostridia; o__Clostridiales; f__Ruminococcaceae; g__Ruminococcaceae_UCG-014; s__unclassified_g__Ruminococcaceae_UCG-014; OTU2396</Data></Cell>
    <Cell ss:StyleID="s69"><Data ss:Type="String">d__Bacteria; k__norank; p__Firmicutes; c__Clostridia; o__Clostridiales; f__Christensenellaceae; g__Christensenellaceae_R-7_group; s__uncultured_bacterium_g__Christensenellaceae_R-7_group; OTU1147</Data></Cell>
    <Cell ss:StyleID="s69"><Data ss:Type="String">d__Bacteria; k__norank; p__Firmicutes; c__Clostridia; o__Clostridiales; f__Lachnospiraceae; g__norank_f__Lachnospiraceae; s__Clostridium_sp._Culture-54; OTU2355</Data></Cell>
    <Cell ss:StyleID="s69"><Data ss:Type="String">d__Bacteria; k__norank; p__Firmicutes; c__Clostridia; o__Clostridiales; f__Ruminococcaceae; g__Ruminococcus_1; s__unclassified_g__Ruminococcus_1; OTU1106</Data></Cell>
    <Cell ss:StyleID="s69"><Data ss:Type="String">d__Bacteria; k__norank; p__Proteobacteria; c__Gammaproteobacteria; o__Aeromonadales; f__Succinivibrionaceae; g__Succinivibrio; s__uncultured_Succinivibrio_sp.; OTU786</Data></Cell>
    <Cell ss:StyleID="s69"><Data ss:Type="String">d__Bacteria; k__norank; p__Tenericutes; c__Mollicutes; o__Mollicutes_RF9; f__norank_o__Mollicutes_RF9; g__norank_o__Mollicutes_RF9; s__uncultured_bacterium_g__norank_o__Mollicutes_RF9; OTU2321</Data></Cell>
    <Cell ss:StyleID="s69"><Data ss:Type="String">d__Bacteria; k__norank; p__Firmicutes; c__Clostridia; o__Clostridiales; f__Ruminococcaceae; g__Ruminococcaceae_UCG-010; s__unclassified_g__Ruminococcaceae_UCG-010; OTU3029</Data></Cell>
    <Cell ss:StyleID="s69"><Data ss:Type="String">d__Bacteria; k__norank; p__Proteobacteria; c__Gammaproteobacteria; o__Pasteurellales; f__Pasteurellaceae; g__Actinobacillus; s__Actinobacillus_porcinus; OTU3388</Data></Cell>
    <Cell ss:StyleID="s69"><Data ss:Type="String">d__Bacteria; k__norank; p__Bacteroidetes; c__Bacteroidia; o__Bacteroidales; f__Rikenellaceae; g__Alistipes; s__uncultured_bacterium_g__Alistipes; OTU2496</Data></Cell>
    <Cell ss:StyleID="s69"><Data ss:Type="String">d__Bacteria; k__norank; p__Acidobacteria; c__Acidobacteria; o__Solibacterales; f__Solibacteraceae__Subgroup_3_; g__Candidatus_Solibacter; s__unclassified_g__Candidatus_Solibacter; OTU2163</Data></Cell>
    <Cell ss:StyleID="s69"><Data ss:Type="String">d__Bacteria; k__norank; p__Bacteroidetes; c__Bacteroidia; o__Bacteroidales; f__Prevotellaceae; g__unclassified_f__Prevotellaceae; s__unclassified_f__Prevotellaceae; OTU44</Data></Cell>
    <Cell ss:StyleID="s69"><Data ss:Type="String">d__Bacteria; k__norank; p__Proteobacteria; c__Betaproteobacteria; o__Burkholderiales; f__Comamonadaceae; g__Variovorax; s__unclassified_g__Variovorax; OTU2250</Data></Cell>
    <Cell ss:StyleID="s69"><Data ss:Type="String">d__Bacteria; k__norank; p__Bacteroidetes; c__Bacteroidia; o__Bacteroidales; f__Bacteroidales_S24-7_group; g__norank_f__Bacteroidales_S24-7_group; s__unclassified_g__norank_f__Bacteroidales_S24-7_group; OTU370</Data></Cell>
    <Cell ss:StyleID="s69"><Data ss:Type="String">d__Bacteria; k__norank; p__Verrucomicrobia; c__OPB35_soil_group; o__norank_c__OPB35_soil_group; f__norank_c__OPB35_soil_group; g__norank_c__OPB35_soil_group; s__uncultured_subdivision_3_bacterium; OTU1652</Data></Cell>
    <Cell ss:StyleID="s69"><Data ss:Type="String">d__Bacteria; k__norank; p__Tenericutes; c__Mollicutes; o__Mollicutes_RF9; f__norank_o__Mollicutes_RF9; g__norank_o__Mollicutes_RF9; s__unclassified_g__norank_o__Mollicutes_RF9; OTU2757</Data></Cell>
    <Cell ss:StyleID="s69"><Data ss:Type="String">d__Bacteria; k__norank; p__Proteobacteria; c__Betaproteobacteria; o__TRA3-20; f__norank_o__TRA3-20; g__norank_o__TRA3-20; s__uncultured_beta_proteobacterium_g__norank_o__TRA3-20; OTU1582</Data></Cell>
    <Cell ss:StyleID="s69"><Data ss:Type="String">d__Bacteria; k__norank; p__Firmicutes; c__Clostridia; o__Clostridiales; f__Family_XIII; g__Anaerovorax; s__uncultured_bacterium_g__Anaerovorax; OTU2776</Data></Cell>
    <Cell ss:StyleID="s69"><Data ss:Type="String">d__Bacteria; k__norank; p__Firmicutes; c__Clostridia; o__Clostridiales; f__Ruminococcaceae; g__Ruminococcaceae_UCG-014; s__uncultured_rumen_bacterium_g__Ruminococcaceae_UCG-014; OTU3367</Data></Cell>
    <Cell ss:StyleID="s69"><Data ss:Type="String">d__Bacteria; k__norank; p__Firmicutes; c__Clostridia; o__Clostridiales; f__Ruminococcaceae; g__Anaerotruncus; s__uncultured_bacterium_g__Anaerotruncus; OTU3510</Data></Cell>
    <Cell ss:StyleID="s69"><Data ss:Type="String">d__Bacteria; k__norank; p__Tenericutes; c__Mollicutes; o__Mollicutes_RF9; f__norank_o__Mollicutes_RF9; g__norank_o__Mollicutes_RF9; s__unclassified_g__norank_o__Mollicutes_RF9; OTU251</Data></Cell>
    <Cell ss:StyleID="s69"><Data ss:Type="String">d__Bacteria; k__norank; p__Firmicutes; c__Clostridia; o__Clostridiales; f__Lachnospiraceae; g__unclassified_f__Lachnospiraceae; s__unclassified_f__Lachnospiraceae; OTU3053</Data></Cell>
    <Cell ss:StyleID="s69"><Data ss:Type="String">d__Bacteria; k__norank; p__Tenericutes; c__Mollicutes; o__Mollicutes_RF9; f__norank_o__Mollicutes_RF9; g__norank_o__Mollicutes_RF9; s__unclassified_g__norank_o__Mollicutes_RF9; OTU259</Data></Cell>
    <Cell ss:StyleID="s69"><Data ss:Type="String">d__Bacteria; k__norank; p__Fusobacteria; c__Fusobacteriia; o__Fusobacteriales; f__Fusobacteriaceae; g__Fusobacterium; s__gut_metagenome_g__Fusobacterium; OTU3139</Data></Cell>
    <Cell ss:StyleID="s69"><Data ss:Type="String">d__Bacteria; k__norank; p__Firmicutes; c__Clostridia; o__Clostridiales; f__Lachnospiraceae; g__[Eubacterium]_xylanophilum_group; s__uncultured_bacterium_g__[Eubacterium]_xylanophilum_group; OTU1269</Data></Cell>
    <Cell ss:StyleID="s69"><Data ss:Type="String">d__Bacteria; k__norank; p__Tenericutes; c__Mollicutes; o__Mollicutes_RF9; f__norank_o__Mollicutes_RF9; g__norank_o__Mollicutes_RF9; s__unclassified_g__norank_o__Mollicutes_RF9; OTU1729</Data></Cell>
    <Cell ss:StyleID="s69"><Data ss:Type="String">d__Bacteria; k__norank; p__Acidobacteria; c__Acidobacteria; o__Subgroup_7; f__norank_o__Subgroup_7; g__norank_o__Subgroup_7; s__uncultured_bacterium_g__norank_o__Subgroup_7; OTU1690</Data></Cell>
    <Cell ss:StyleID="s69"><Data ss:Type="String">d__Bacteria; k__norank; p__Tenericutes; c__Mollicutes; o__Mollicutes_RF9; f__norank_o__Mollicutes_RF9; g__norank_o__Mollicutes_RF9; s__unclassified_g__norank_o__Mollicutes_RF9; OTU396</Data></Cell>
    <Cell ss:StyleID="s69"><Data ss:Type="String">d__Bacteria; k__norank; p__Bacteroidetes; c__Bacteroidia; o__Bacteroidales; f__Rikenellaceae; g__Rikenellaceae_RC9_gut_group; s__gut_metagenome_g__Rikenellaceae_RC9_gut_group; OTU3151</Data></Cell>
    <Cell ss:StyleID="s69"><Data ss:Type="String">d__Bacteria; k__norank; p__Bacteroidetes; c__Bacteroidia; o__Bacteroidales; f__Rikenellaceae; g__Rikenellaceae_RC9_gut_group; s__gut_metagenome_g__Rikenellaceae_RC9_gut_group; OTU3152</Data></Cell>
    <Cell ss:StyleID="s69"><Data ss:Type="String">d__Bacteria; k__norank; p__Tenericutes; c__Mollicutes; o__Mollicutes_RF9; f__norank_o__Mollicutes_RF9; g__norank_o__Mollicutes_RF9; s__uncultured_bacterium_g__norank_o__Mollicutes_RF9; OTU2857</Data></Cell>
    <Cell ss:StyleID="s69"><Data ss:Type="String">d__Bacteria; k__norank; p__Bacteroidetes; c__Bacteroidia; o__Bacteroidales; f__Rikenellaceae; g__Rikenellaceae_RC9_gut_group; s__uncultured_beta_proteobacterium_g__Rikenellaceae_RC9_gut_group; OTU909</Data></Cell>
    <Cell ss:StyleID="s69"><Data ss:Type="String">d__Bacteria; k__norank; p__Firmicutes; c__Clostridia; o__Clostridiales; f__Christensenellaceae; g__Christensenellaceae_R-7_group; s__uncultured_bacterium_g__Christensenellaceae_R-7_group; OTU2796</Data></Cell>
    <Cell ss:StyleID="s69"><Data ss:Type="String">d__Bacteria; k__norank; p__Firmicutes; c__Clostridia; o__Clostridiales; f__Ruminococcaceae; g__Ruminococcaceae_UCG-010; s__unclassified_g__Ruminococcaceae_UCG-010; OTU862</Data></Cell>
    <Cell ss:StyleID="s69"><Data ss:Type="String">d__Bacteria; k__norank; p__Firmicutes; c__Clostridia; o__Clostridiales; f__Ruminococcaceae; g__Ruminococcaceae_UCG-010; s__unclassified_g__Ruminococcaceae_UCG-010; OTU861</Data></Cell>
    <Cell ss:StyleID="s69"><Data ss:Type="String">d__Bacteria; k__norank; p__Firmicutes; c__Clostridia; o__Clostridiales; f__Peptococcaceae; g__norank_f__Peptococcaceae; s__uncultured_rumen_bacterium_g__norank_f__Peptococcaceae; OTU2740</Data></Cell>
    <Cell ss:StyleID="s69"><Data ss:Type="String">d__Bacteria; k__norank; p__Bacteroidetes; c__Sphingobacteriia; o__Sphingobacteriales; f__Chitinophagaceae; g__Terrimonas; s__unclassified_g__Terrimonas; OTU2077</Data></Cell>
    <Cell ss:StyleID="s69"><Data ss:Type="String">d__Bacteria; k__norank; p__Firmicutes; c__Erysipelotrichia; o__Erysipelotrichales; f__Erysipelotrichaceae; g__Holdemania; s__uncultured_bacterium_g__Holdemania; OTU963</Data></Cell>
    <Cell ss:StyleID="s69"><Data ss:Type="String">d__Bacteria; k__norank; p__Firmicutes; c__Clostridia; o__Clostridiales; f__Ruminococcaceae; g__Anaerotruncus; s__uncultured_bacterium_g__Anaerotruncus; OTU362</Data></Cell>
    <Cell ss:StyleID="s69"><Data ss:Type="String">d__Bacteria; k__norank; p__Firmicutes; c__Clostridia; o__Clostridiales; f__Ruminococcaceae; g__Anaerotruncus; s__uncultured_bacterium_g__Anaerotruncus; OTU363</Data></Cell>
    <Cell ss:StyleID="s69"><Data ss:Type="String">d__Bacteria; k__norank; p__Firmicutes; c__Clostridia; o__Clostridiales; f__Ruminococcaceae; g__Oscillibacter; s__uncultured_bacterium_g__Oscillibacter; OTU1311</Data></Cell>
    <Cell ss:StyleID="s69"><Data ss:Type="String">d__Bacteria; k__norank; p__Firmicutes; c__Clostridia; o__Clostridiales; f__Clostridiaceae_1; g__Clostridium_sensu_stricto_1; s__Clostridium_butyricum; OTU2933</Data></Cell>
    <Cell ss:StyleID="s69"><Data ss:Type="String">d__Bacteria; k__norank; p__Firmicutes; c__Clostridia; o__Clostridiales; f__Ruminococcaceae; g__Ruminococcaceae_UCG-014; s__unclassified_g__Ruminococcaceae_UCG-014; OTU1278</Data></Cell>
    <Cell ss:StyleID="s69"><Data ss:Type="String">d__Bacteria; k__norank; p__Firmicutes; c__Clostridia; o__Clostridiales; f__Ruminococcaceae; g__Ruminococcaceae_UCG-014; s__uncultured_rumen_bacterium_g__Ruminococcaceae_UCG-014; OTU1080</Data></Cell>
    <Cell ss:StyleID="s69"><Data ss:Type="String">d__Bacteria; k__norank; p__Firmicutes; c__Clostridia; o__Clostridiales; f__Lachnospiraceae; g__Syntrophococcus; s__uncultured_bacterium_g__Syntrophococcus; OTU705</Data></Cell>
    <Cell ss:StyleID="s69"><Data ss:Type="String">d__Bacteria; k__norank; p__Tenericutes; c__Mollicutes; o__Mollicutes_RF9; f__norank_o__Mollicutes_RF9; g__norank_o__Mollicutes_RF9; s__uncultured_bacterium_g__norank_o__Mollicutes_RF9; OTU2923</Data></Cell>
    <Cell ss:StyleID="s69"><Data ss:Type="String">d__Bacteria; k__norank; p__Bacteroidetes; c__Bacteroidia; o__Bacteroidales; f__Bacteroidales_S24-7_group; g__norank_f__Bacteroidales_S24-7_group; s__uncultured_Porphyromonadaceae_bacterium_g__norank_f__Bacteroidales_S24-7_group; OTU2915</Data></Cell>
    <Cell ss:StyleID="s69"><Data ss:Type="String">d__Bacteria; k__norank; p__Firmicutes; c__Bacilli; o__Lactobacillales; f__Lactobacillaceae; g__Lactobacillus; s__unclassified_g__Lactobacillus; OTU2955</Data></Cell>
    <Cell ss:StyleID="s69"><Data ss:Type="String">d__Bacteria; k__norank; p__Bacteroidetes; c__Bacteroidia; o__Bacteroidales; f__Bacteroidaceae; g__Bacteroides; s__unclassified_g__Bacteroides; OTU620</Data></Cell>
    <Cell ss:StyleID="s69"><Data ss:Type="String">d__Bacteria; k__norank; p__Firmicutes; c__Clostridia; o__Clostridiales; f__Clostridiaceae_1; g__Clostridium_sensu_stricto_1; s__unclassified_g__Clostridium_sensu_stricto_1; OTU3062</Data></Cell>
    <Cell ss:StyleID="s69"><Data ss:Type="String">d__Bacteria; k__norank; p__Verrucomicrobia; c__WCHB1-41; o__norank_c__WCHB1-41; f__norank_c__WCHB1-41; g__norank_c__WCHB1-41; s__unclassified_g__norank_c__WCHB1-41; OTU1081</Data></Cell>
    <Cell ss:StyleID="s69"><Data ss:Type="String">d__Bacteria; k__norank; p__Tenericutes; c__Mollicutes; o__Mollicutes_RF9; f__norank_o__Mollicutes_RF9; g__norank_o__Mollicutes_RF9; s__unclassified_g__norank_o__Mollicutes_RF9; OTU1275</Data></Cell>
    <Cell ss:StyleID="s69"><Data ss:Type="String">d__Bacteria; k__norank; p__Firmicutes; c__Clostridia; o__Clostridiales; f__Lachnospiraceae; g__unclassified_f__Lachnospiraceae; s__unclassified_f__Lachnospiraceae; OTU2497</Data></Cell>
    <Cell ss:StyleID="s69"><Data ss:Type="String">d__Bacteria; k__norank; p__Firmicutes; c__Clostridia; o__Clostridiales; f__Ruminococcaceae; g__Ruminiclostridium_5; s__uncultured_bacterium_g__Ruminiclostridium_5; OTU519</Data></Cell>
    <Cell ss:StyleID="s69"><Data ss:Type="String">d__Bacteria; k__norank; p__Proteobacteria; c__Betaproteobacteria; o__TRA3-20; f__norank_o__TRA3-20; g__norank_o__TRA3-20; s__unclassified_g__norank_o__TRA3-20; OTU1924</Data></Cell>
    <Cell ss:StyleID="s69"><Data ss:Type="String">d__Bacteria; k__norank; p__Bacteroidetes; c__Bacteroidia; o__Bacteroidales; f__Porphyromonadaceae; g__Odoribacter; s__uncultured_bacterium_g__Odoribacter; OTU268</Data></Cell>
    <Cell ss:StyleID="s69"><Data ss:Type="String">d__Bacteria; k__norank; p__Firmicutes; c__Clostridia; o__Clostridiales; f__Ruminococcaceae; g__Ruminococcaceae_UCG-010; s__uncultured_bacterium_g__Ruminococcaceae_UCG-010; OTU2763</Data></Cell>
    <Cell ss:StyleID="s69"><Data ss:Type="String">d__Bacteria; k__norank; p__Spirochaetae; c__Spirochaetes; o__Spirochaetales; f__Spirochaetaceae; g__Treponema_2; s__uncultured_bacterium_g__Treponema_2; OTU886</Data></Cell>
    <Cell ss:StyleID="s69"><Data ss:Type="String">d__Bacteria; k__norank; p__Firmicutes; c__Clostridia; o__Clostridiales; f__Lachnospiraceae; g__unclassified_f__Lachnospiraceae; s__unclassified_f__Lachnospiraceae; OTU2545</Data></Cell>
    <Cell ss:StyleID="s69"><Data ss:Type="String">d__Bacteria; k__norank; p__Firmicutes; c__Clostridia; o__Clostridiales; f__Ruminococcaceae; g__Ruminococcaceae_UCG-005; s__uncultured_organism_g__Ruminococcaceae_UCG-005; OTU651</Data></Cell>
    <Cell ss:StyleID="s69"><Data ss:Type="String">d__Bacteria; k__norank; p__Firmicutes; c__Clostridia; o__Clostridiales; f__Lachnospiraceae; g__unclassified_f__Lachnospiraceae; s__unclassified_f__Lachnospiraceae; OTU2547</Data></Cell>
    <Cell ss:StyleID="s69"><Data ss:Type="String">d__Bacteria; k__norank; p__Firmicutes; c__Clostridia; o__Clostridiales; f__Lachnospiraceae; g__[Eubacterium]_hallii_group; s__unclassified_g__[Eubacterium]_hallii_group; OTU2913</Data></Cell>
    <Cell ss:StyleID="s69"><Data ss:Type="String">d__Bacteria; k__norank; p__Bacteroidetes; c__Bacteroidia; o__Bacteroidales; f__Bacteroidales_S24-7_group; g__norank_f__Bacteroidales_S24-7_group; s__unclassified_g__norank_f__Bacteroidales_S24-7_group; OTU2800</Data></Cell>
    <Cell ss:StyleID="s69"><Data ss:Type="String">d__Bacteria; k__norank; p__Firmicutes; c__Clostridia; o__Clostridiales; f__Lachnospiraceae; g__Lachnospiraceae_NK4A136_group; s__unclassified_g__Lachnospiraceae_NK4A136_group; OTU2531</Data></Cell>
    <Cell ss:StyleID="s69"><Data ss:Type="String">d__Bacteria; k__norank; p__Bacteroidetes; c__Bacteroidia; o__Bacteroidales; f__Bacteroidales_S24-7_group; g__norank_f__Bacteroidales_S24-7_group; s__uncultured_Porphyromonadaceae_bacterium_g__norank_f__Bacteroidales_S24-7_group; OTU1000</Data></Cell>
    <Cell ss:StyleID="s69"><Data ss:Type="String">d__Bacteria; k__norank; p__Tenericutes; c__Mollicutes; o__Mollicutes_RF9; f__norank_o__Mollicutes_RF9; g__norank_o__Mollicutes_RF9; s__uncultured_organism_g__norank_o__Mollicutes_RF9; OTU1210</Data></Cell>
    <Cell ss:StyleID="s69"><Data ss:Type="String">d__Bacteria; k__norank; p__Firmicutes; c__Clostridia; o__Clostridiales; f__Ruminococcaceae; g__unclassified_f__Ruminococcaceae; s__unclassified_f__Ruminococcaceae; OTU3063</Data></Cell>
    <Cell ss:StyleID="s69"><Data ss:Type="String">d__Bacteria; k__norank; p__Firmicutes; c__Clostridia; o__Clostridiales; f__Ruminococcaceae; g__Ruminiclostridium_6; s__uncultured_bacterium_g__Ruminiclostridium_6; OTU2588</Data></Cell>
    <Cell ss:StyleID="s69"><Data ss:Type="String">d__Bacteria; k__norank; p__Bacteroidetes; c__Bacteroidia; o__Bacteroidales; f__Prevotellaceae; g__Prevotella_2; s__unclassified_g__Prevotella_2; OTU3478</Data></Cell>
    <Cell ss:StyleID="s69"><Data ss:Type="String">d__Bacteria; k__norank; p__Bacteroidetes; c__Bacteroidia; o__Bacteroidales; f__Bacteroidales_S24-7_group; g__norank_f__Bacteroidales_S24-7_group; s__uncultured_bacterium_g__norank_f__Bacteroidales_S24-7_group; OTU2301</Data></Cell>
    <Cell ss:StyleID="s69"><Data ss:Type="String">d__Bacteria; k__norank; p__Firmicutes; c__Clostridia; o__Clostridiales; f__Christensenellaceae; g__Christensenellaceae_R-7_group; s__unclassified_g__Christensenellaceae_R-7_group; OTU2529</Data></Cell>
    <Cell ss:StyleID="s69"><Data ss:Type="String">d__Bacteria; k__norank; p__Firmicutes; c__Clostridia; o__Clostridiales; f__Ruminococcaceae; g__Ruminococcaceae_UCG-014; s__uncultured_Ruminococcaceae_bacterium_g__Ruminococcaceae_UCG-014; OTU3061</Data></Cell>
    <Cell ss:StyleID="s69"><Data ss:Type="String">d__Bacteria; k__norank; p__Firmicutes; c__Clostridia; o__Clostridiales; f__Ruminococcaceae; g__norank_f__Ruminococcaceae; s__Ruminococcaceae_bacterium_AM2; OTU2609</Data></Cell>
    <Cell ss:StyleID="s69"><Data ss:Type="String">d__Bacteria; k__norank; p__Bacteroidetes; c__Bacteroidia; o__Bacteroidales; f__Bacteroidales_S24-7_group; g__norank_f__Bacteroidales_S24-7_group; s__uncultured_bacterium_g__norank_f__Bacteroidales_S24-7_group; OTU2803</Data></Cell>
    <Cell ss:StyleID="s69"><Data ss:Type="String">d__Bacteria; k__norank; p__Bacteroidetes; c__Bacteroidia; o__Bacteroidales; f__Bacteroidales_S24-7_group; g__norank_f__Bacteroidales_S24-7_group; s__unclassified_g__norank_f__Bacteroidales_S24-7_group; OTU297</Data></Cell>
    <Cell ss:StyleID="s69"><Data ss:Type="String">d__Bacteria; k__norank; p__Tenericutes; c__Mollicutes; o__Mollicutes_RF9; f__norank_o__Mollicutes_RF9; g__norank_o__Mollicutes_RF9; s__unclassified_g__norank_o__Mollicutes_RF9; OTU2743</Data></Cell>
    <Cell ss:StyleID="s69"><Data ss:Type="String">d__Bacteria; k__norank; p__Proteobacteria; c__Alphaproteobacteria; o__Rhizobiales; f__Rhizobiaceae; g__unclassified_f__Rhizobiaceae; s__unclassified_f__Rhizobiaceae; OTU1571</Data></Cell>
    <Cell ss:StyleID="s69"><Data ss:Type="String">d__Bacteria; k__norank; p__Verrucomicrobia; c__WCHB1-41; o__norank_c__WCHB1-41; f__norank_c__WCHB1-41; g__norank_c__WCHB1-41; s__uncultured_eubacterium_WCHB1-25; OTU1055</Data></Cell>
    <Cell ss:StyleID="s69"><Data ss:Type="String">d__Bacteria; k__norank; p__Fusobacteria; c__Fusobacteriia; o__Fusobacteriales; f__Fusobacteriaceae; g__Fusobacterium; s__gut_metagenome_g__Fusobacterium; OTU3127</Data></Cell>
    <Cell ss:StyleID="s69"><Data ss:Type="String">d__Bacteria; k__norank; p__Firmicutes; c__Negativicutes; o__Selenomonadales; f__Acidaminococcaceae; g__Phascolarctobacterium; s__uncultured_Veillonellaceae_bacterium_g__Phascolarctobacterium; OTU3179</Data></Cell>
    <Cell ss:StyleID="s69"><Data ss:Type="String">d__Bacteria; k__norank; p__Bacteroidetes; c__Bacteroidia; o__Bacteroidales; f__Bacteroidales_S24-7_group; g__norank_f__Bacteroidales_S24-7_group; s__uncultured_bacterium_g__norank_f__Bacteroidales_S24-7_group; OTU2937</Data></Cell>
    <Cell ss:StyleID="s69"><Data ss:Type="String">d__Bacteria; k__norank; p__Firmicutes; c__Negativicutes; o__Selenomonadales; f__Veillonellaceae; g__Megasphaera; s__Megasphaera_elsdenii_DSM_20460; OTU3569</Data></Cell>
    <Cell ss:StyleID="s69"><Data ss:Type="String">d__Bacteria; k__norank; p__Firmicutes; c__Clostridia; o__Clostridiales; f__Lachnospiraceae; g__unclassified_f__Lachnospiraceae; s__unclassified_f__Lachnospiraceae; OTU928</Data></Cell>
    <Cell ss:StyleID="s69"><Data ss:Type="String">d__Bacteria; k__norank; p__Bacteroidetes; c__Bacteroidia; o__Bacteroidales; f__Rikenellaceae; g__Rikenellaceae_RC9_gut_group; s__uncultured_bacterium_g__Rikenellaceae_RC9_gut_group; OTU866</Data></Cell>
    <Cell ss:StyleID="s69"><Data ss:Type="String">d__Bacteria; k__norank; p__Bacteroidetes; c__Sphingobacteriia; o__Sphingobacteriales; f__Chitinophagaceae; g__norank_f__Chitinophagaceae; s__uncultured_soil_bacterium_g__norank_f__Chitinophagaceae; OTU1978</Data></Cell>
    <Cell ss:StyleID="s69"><Data ss:Type="String">d__Bacteria; k__norank; p__Bacteroidetes; c__Bacteroidia; o__Bacteroidales; f__Bacteroidales_S24-7_group; g__norank_f__Bacteroidales_S24-7_group; s__uncultured_bacterium_g__norank_f__Bacteroidales_S24-7_group; OTU1225</Data></Cell>
    <Cell ss:StyleID="s69"><Data ss:Type="String">d__Bacteria; k__norank; p__Bacteroidetes; c__Bacteroidia; o__Bacteroidales; f__Prevotellaceae; g__Prevotella_2; s__unclassified_g__Prevotella_2; OTU997</Data></Cell>
    <Cell ss:StyleID="s69"><Data ss:Type="String">d__Bacteria; k__norank; p__Firmicutes; c__Clostridia; o__Clostridiales; f__Ruminococcaceae; g__Ruminococcaceae_UCG-008; s__uncultured_bacterium_g__Ruminococcaceae_UCG-008; OTU2713</Data></Cell>
    <Cell ss:StyleID="s69"><Data ss:Type="String">d__Bacteria; k__norank; p__Firmicutes; c__Clostridia; o__Clostridiales; f__Lachnospiraceae; g__Sellimonas; s__uncultured_Blautia_sp._g__Sellimonas; OTU2486</Data></Cell>
    <Cell ss:StyleID="s69"><Data ss:Type="String">d__Bacteria; k__norank; p__Firmicutes; c__Clostridia; o__Clostridiales; f__Christensenellaceae; g__Christensenellaceae_R-7_group; s__unclassified_g__Christensenellaceae_R-7_group; OTU3112</Data></Cell>
    <Cell ss:StyleID="s69"><Data ss:Type="String">d__Bacteria; k__norank; p__Firmicutes; c__Clostridia; o__Clostridiales; f__Family_XIII; g__[Eubacterium]_nodatum_group; s__unclassified_g__[Eubacterium]_nodatum_group; OTU58</Data></Cell>
    <Cell ss:StyleID="s69"><Data ss:Type="String">d__Bacteria; k__norank; p__Firmicutes; c__Clostridia; o__Clostridiales; f__Ruminococcaceae; g__Ruminococcaceae_UCG-013; s__uncultured_rumen_bacterium_4C28d-12; OTU1139</Data></Cell>
    <Cell ss:StyleID="s69"><Data ss:Type="String">d__Bacteria; k__norank; p__Firmicutes; c__Clostridia; o__Clostridiales; f__Ruminococcaceae; g__Ruminococcaceae_UCG-010; s__uncultured_bacterium_g__Ruminococcaceae_UCG-010; OTU1086</Data></Cell>
    <Cell ss:StyleID="s69"><Data ss:Type="String">d__Bacteria; k__norank; p__Firmicutes; c__Clostridia; o__Clostridiales; f__Ruminococcaceae; g__unclassified_f__Ruminococcaceae; s__unclassified_f__Ruminococcaceae; OTU526</Data></Cell>
    <Cell ss:StyleID="s69"><Data ss:Type="String">d__Bacteria; k__norank; p__Firmicutes; c__Clostridia; o__Clostridiales; f__Lachnospiraceae; g__Coprococcus_1; s__unclassified_g__Coprococcus_1; OTU2948</Data></Cell>
    <Cell ss:StyleID="s69"><Data ss:Type="String">d__Bacteria; k__norank; p__Spirochaetae; c__Spirochaetes; o__Spirochaetales; f__Spirochaetaceae; g__Treponema_2; s__uncultured_bacterium_g__Treponema_2; OTU1116</Data></Cell>
    <Cell ss:StyleID="s69"><Data ss:Type="String">d__Bacteria; k__norank; p__Bacteroidetes; c__Bacteroidia; o__Bacteroidales; f__Bacteroidales_S24-7_group; g__norank_f__Bacteroidales_S24-7_group; s__unclassified_g__norank_f__Bacteroidales_S24-7_group; OTU368</Data></Cell>
    <Cell ss:StyleID="s69"><Data ss:Type="String">d__Bacteria; k__norank; p__Proteobacteria; c__Betaproteobacteria; o__Burkholderiales; f__Alcaligenaceae; g__Sutterella; s__unclassified_g__Sutterella; OTU3353</Data></Cell>
    <Cell ss:StyleID="s69"><Data ss:Type="String">d__Bacteria; k__norank; p__Firmicutes; c__Clostridia; o__Clostridiales; f__Christensenellaceae; g__Christensenellaceae_R-7_group; s__unclassified_g__Christensenellaceae_R-7_group; OTU585</Data></Cell>
    <Cell ss:StyleID="s69"><Data ss:Type="String">d__Bacteria; k__norank; p__Firmicutes; c__Clostridia; o__Clostridiales; f__Lachnospiraceae; g__unclassified_f__Lachnospiraceae; s__unclassified_f__Lachnospiraceae; OTU1304</Data></Cell>
    <Cell ss:StyleID="s69"><Data ss:Type="String">d__Bacteria; k__norank; p__Firmicutes; c__Clostridia; o__Clostridiales; f__Ruminococcaceae; g__Ruminococcus_1; s__human_gut_metagenome_g__Ruminococcus_1; OTU2833</Data></Cell>
    <Cell ss:StyleID="s69"><Data ss:Type="String">d__Bacteria; k__norank; p__Tenericutes; c__Mollicutes; o__NB1-n; f__norank_o__NB1-n; g__norank_o__NB1-n; s__uncultured_bacterium_g__norank_o__NB1-n; OTU1112</Data></Cell>
    <Cell ss:StyleID="s69"><Data ss:Type="String">d__Bacteria; k__norank; p__Proteobacteria; c__Betaproteobacteria; o__Burkholderiales; f__Oxalobacteraceae; g__Oxalobacter; s__unclassified_g__Oxalobacter; OTU1154</Data></Cell>
    <Cell ss:StyleID="s69"><Data ss:Type="String">d__Bacteria; k__norank; p__Bacteroidetes; c__Bacteroidia; o__Bacteroidales; f__Bacteroidales_S24-7_group; g__norank_f__Bacteroidales_S24-7_group; s__unclassified_g__norank_f__Bacteroidales_S24-7_group; OTU105</Data></Cell>
    <Cell ss:StyleID="s69"><Data ss:Type="String">d__Bacteria; k__norank; p__Tenericutes; c__Mollicutes; o__Mollicutes_RF9; f__norank_o__Mollicutes_RF9; g__norank_o__Mollicutes_RF9; s__unclassified_g__norank_o__Mollicutes_RF9; OTU273</Data></Cell>
    <Cell ss:StyleID="s69"><Data ss:Type="String">d__Bacteria; k__norank; p__Bacteroidetes; c__Bacteroidia; o__Bacteroidales; f__Bacteroidales_S24-7_group; g__norank_f__Bacteroidales_S24-7_group; s__unclassified_g__norank_f__Bacteroidales_S24-7_group; OTU533</Data></Cell>
    <Cell ss:StyleID="s69"><Data ss:Type="String">d__Bacteria; k__norank; p__Gemmatimonadetes; c__Gemmatimonadetes; o__Gemmatimonadales; f__Gemmatimonadaceae; g__unclassified_f__Gemmatimonadaceae; s__unclassified_f__Gemmatimonadaceae; OTU1933</Data></Cell>
    <Cell ss:StyleID="s69"><Data ss:Type="String">d__Bacteria; k__norank; p__Spirochaetae; c__Spirochaetes; o__Spirochaetales; f__Spirochaetaceae; g__Sphaerochaeta; s__uncultured_prokaryote_g__Sphaerochaeta; OTU1214</Data></Cell>
    <Cell ss:StyleID="s69"><Data ss:Type="String">d__Bacteria; k__norank; p__Firmicutes; c__Clostridia; o__Clostridiales; f__Lachnospiraceae; g__unclassified_f__Lachnospiraceae; s__unclassified_f__Lachnospiraceae; OTU1264</Data></Cell>
    <Cell ss:StyleID="s69"><Data ss:Type="String">d__Bacteria; k__norank; p__Bacteroidetes; c__Bacteroidia; o__Bacteroidales; f__Bacteroidales_S24-7_group; g__norank_f__Bacteroidales_S24-7_group; s__uncultured_bacterium_g__norank_f__Bacteroidales_S24-7_group; OTU3460</Data></Cell>
    <Cell ss:StyleID="s69"><Data ss:Type="String">d__Bacteria; k__norank; p__Firmicutes; c__Clostridia; o__Clostridiales; f__Ruminococcaceae; g__Ruminococcaceae_UCG-010; s__unclassified_g__Ruminococcaceae_UCG-010; OTU640</Data></Cell>
    <Cell ss:StyleID="s69"><Data ss:Type="String">d__Bacteria; k__norank; p__Firmicutes; c__Clostridia; o__Clostridiales; f__Ruminococcaceae; g__Ruminiclostridium; s__uncultured_bacterium_g__Ruminiclostridium; OTU494</Data></Cell>
    <Cell ss:StyleID="s69"><Data ss:Type="String">d__Bacteria; k__norank; p__Firmicutes; c__Clostridia; o__Clostridiales; f__Ruminococcaceae; g__Ruminococcaceae_UCG-014; s__unclassified_g__Ruminococcaceae_UCG-014; OTU2507</Data></Cell>
    <Cell ss:StyleID="s69"><Data ss:Type="String">d__Bacteria; k__norank; p__Firmicutes; c__Bacilli; o__Lactobacillales; f__Lactobacillaceae; g__Lactobacillus; s__Lactobacillus_plantarum_subsp._plantarum; OTU3453</Data></Cell>
    <Cell ss:StyleID="s69"><Data ss:Type="String">d__Bacteria; k__norank; p__Firmicutes; c__Clostridia; o__Clostridiales; f__Lachnospiraceae; g__unclassified_f__Lachnospiraceae; s__unclassified_f__Lachnospiraceae; OTU2370</Data></Cell>
    <Cell ss:StyleID="s69"><Data ss:Type="String">d__Bacteria; k__norank; p__Firmicutes; c__Clostridia; o__Clostridiales; f__Lachnospiraceae; g__Pseudobutyrivibrio; s__unclassified_g__Pseudobutyrivibrio; OTU2753</Data></Cell>
    <Cell ss:StyleID="s69"><Data ss:Type="String">d__Bacteria; k__norank; p__Firmicutes; c__Clostridia; o__Clostridiales; f__Lachnospiraceae; g__unclassified_f__Lachnospiraceae; s__unclassified_f__Lachnospiraceae; OTU2378</Data></Cell>
    <Cell ss:StyleID="s69"><Data ss:Type="String">d__Bacteria; k__norank; p__Firmicutes; c__Clostridia; o__Clostridiales; f__Ruminococcaceae; g__unclassified_f__Ruminococcaceae; s__unclassified_f__Ruminococcaceae; OTU850</Data></Cell>
    <Cell ss:StyleID="s69"><Data ss:Type="String">d__Bacteria; k__norank; p__Firmicutes; c__Clostridia; o__Clostridiales; f__Ruminococcaceae; g__Ruminococcaceae_UCG-005; s__unclassified_g__Ruminococcaceae_UCG-005; OTU2580</Data></Cell>
    <Cell ss:StyleID="s69"><Data ss:Type="String">d__Bacteria; k__norank; p__Proteobacteria; c__Alphaproteobacteria; o__Rhodospirillales; f__Rhodospirillaceae; g__norank_f__Rhodospirillaceae; s__gut_metagenome_g__norank_f__Rhodospirillaceae; OTU738</Data></Cell>
    <Cell ss:StyleID="s69"><Data ss:Type="String">d__Bacteria; k__norank; p__Firmicutes; c__Clostridia; o__Clostridiales; f__Ruminococcaceae; g__Hydrogenoanaerobacterium; s__unclassified_g__Hydrogenoanaerobacterium; OTU1204</Data></Cell>
    <Cell ss:StyleID="s69"><Data ss:Type="String">d__Bacteria; k__norank; p__Bacteroidetes; c__Bacteroidia; o__Bacteroidales; f__Bacteroidales_S24-7_group; g__norank_f__Bacteroidales_S24-7_group; s__uncultured_bacterium_g__norank_f__Bacteroidales_S24-7_group; OTU149</Data></Cell>
    <Cell ss:StyleID="s69"><Data ss:Type="String">d__Bacteria; k__norank; p__Firmicutes; c__Bacilli; o__Lactobacillales; f__Lactobacillaceae; g__Lactobacillus; s__Lactobacillus_amylovorus; OTU3009</Data></Cell>
    <Cell ss:StyleID="s69"><Data ss:Type="String">d__Bacteria; k__norank; p__Acidobacteria; c__Acidobacteria; o__norank_c__Acidobacteria; f__norank_c__Acidobacteria; g__norank_c__Acidobacteria; s__uncultured_Acidobacteriales_bacterium_g__norank_c__Acidobacteria; OTU498</Data></Cell>
    <Cell ss:StyleID="s69"><Data ss:Type="String">d__Bacteria; k__norank; p__Verrucomicrobia; c__WCHB1-41; o__norank_c__WCHB1-41; f__norank_c__WCHB1-41; g__norank_c__WCHB1-41; s__unclassified_g__norank_c__WCHB1-41; OTU3305</Data></Cell>
    <Cell ss:StyleID="s69"><Data ss:Type="String">d__Bacteria; k__norank; p__Proteobacteria; c__Gammaproteobacteria; o__Aeromonadales; f__Succinivibrionaceae; g__Succinivibrio; s__unclassified_g__Succinivibrio; OTU747</Data></Cell>
    <Cell ss:StyleID="s69"><Data ss:Type="String">d__Bacteria; k__norank; p__Firmicutes; c__Clostridia; o__Clostridiales; f__Ruminococcaceae; g__Ruminococcaceae_UCG-014; s__unclassified_g__Ruminococcaceae_UCG-014; OTU2538</Data></Cell>
    <Cell ss:StyleID="s69"><Data ss:Type="String">d__Bacteria; k__norank; p__Firmicutes; c__Clostridia; o__Clostridiales; f__Family_XIII; g__Family_XIII_AD3011_group; s__uncultured_bacterium_g__Family_XIII_AD3011_group; OTU3508</Data></Cell>
    <Cell ss:StyleID="s69"><Data ss:Type="String">d__Bacteria; k__norank; p__Bacteroidetes; c__Bacteroidia; o__Bacteroidales; f__Bacteroidales_S24-7_group; g__norank_f__Bacteroidales_S24-7_group; s__uncultured_organism_g__norank_f__Bacteroidales_S24-7_group; OTU288</Data></Cell>
    <Cell ss:StyleID="s69"><Data ss:Type="String">d__Bacteria; k__norank; p__Spirochaetae; c__Spirochaetes; o__Spirochaetales; f__Spirochaetaceae; g__Sphaerochaeta; s__uncultured_bacterium_g__Sphaerochaeta; OTU594</Data></Cell>
    <Cell ss:StyleID="s69"><Data ss:Type="String">d__Bacteria; k__norank; p__Latescibacteria; c__norank_p__Latescibacteria; o__norank_p__Latescibacteria; f__norank_p__Latescibacteria; g__norank_p__Latescibacteria; s__unclassified_g__norank_p__Latescibacteria; OTU1963</Data></Cell>
    <Cell ss:StyleID="s69"><Data ss:Type="String">d__Bacteria; k__norank; p__Acidobacteria; c__Acidobacteria; o__norank_c__Acidobacteria; f__norank_c__Acidobacteria; g__norank_c__Acidobacteria; s__uncultured_Truepera_sp._g__norank; OTU2145</Data></Cell>
    <Cell ss:StyleID="s69"><Data ss:Type="String">d__Bacteria; k__norank; p__Firmicutes; c__Clostridia; o__Clostridiales; f__Lachnospiraceae; g__Lachnospiraceae_NK4A136_group; s__unclassified_g__Lachnospiraceae_NK4A136_group; OTU2411</Data></Cell>
    <Cell ss:StyleID="s69"><Data ss:Type="String">d__Bacteria; k__norank; p__Bacteroidetes; c__Bacteroidia; o__Bacteroidales; f__Bacteroidales_S24-7_group; g__norank_f__Bacteroidales_S24-7_group; s__uncultured_bacterium_g__norank_f__Bacteroidales_S24-7_group; OTU965</Data></Cell>
    <Cell ss:StyleID="s69"><Data ss:Type="String">d__Bacteria; k__norank; p__Bacteroidetes; c__Bacteroidia; o__Bacteroidales; f__Prevotellaceae; g__unclassified_f__Prevotellaceae; s__unclassified_f__Prevotellaceae; OTU3145</Data></Cell>
    <Cell ss:StyleID="s69"><Data ss:Type="String">d__Bacteria; k__norank; p__Bacteroidetes; c__Bacteroidia; o__Bacteroidales; f__Prevotellaceae; g__unclassified_f__Prevotellaceae; s__unclassified_f__Prevotellaceae; OTU3146</Data></Cell>
    <Cell ss:StyleID="s69"><Data ss:Type="String">d__Bacteria; k__norank; p__Firmicutes; c__Clostridia; o__Clostridiales; f__Christensenellaceae; g__Christensenellaceae_R-7_group; s__unclassified_g__Christensenellaceae_R-7_group; OTU2951</Data></Cell>
    <Cell ss:StyleID="s69"><Data ss:Type="String">d__Bacteria; k__norank; p__Bacteroidetes; c__Bacteroidia; o__Bacteroidales; f__Prevotellaceae; g__Alloprevotella; s__unclassified_g__Alloprevotella; OTU1040</Data></Cell>
    <Cell ss:StyleID="s69"><Data ss:Type="String">d__Bacteria; k__norank; p__Firmicutes; c__Clostridia; o__Clostridiales; f__Ruminococcaceae; g__Oscillibacter; s__uncultured_bacterium_g__Oscillibacter; OTU2523</Data></Cell>
    <Cell ss:StyleID="s69"><Data ss:Type="String">d__Bacteria; k__norank; p__Bacteroidetes; c__Bacteroidia; o__Bacteroidales; f__Prevotellaceae; g__Prevotella_2; s__uncultured_bacterium_g__Prevotella_2; OTU3467</Data></Cell>
    <Cell ss:StyleID="s69"><Data ss:Type="String">d__Bacteria; k__norank; p__Firmicutes; c__Clostridia; o__Clostridiales; f__Ruminococcaceae; g__Ruminococcaceae_UCG-005; s__unclassified_g__Ruminococcaceae_UCG-005; OTU2698</Data></Cell>
    <Cell ss:StyleID="s69"><Data ss:Type="String">d__Bacteria; k__norank; p__Firmicutes; c__Clostridia; o__Clostridiales; f__Ruminococcaceae; g__Anaerotruncus; s__uncultured_bacterium_g__Anaerotruncus; OTU1114</Data></Cell>
    <Cell ss:StyleID="s69"><Data ss:Type="String">d__Bacteria; k__norank; p__Firmicutes; c__Clostridia; o__Clostridiales; f__Ruminococcaceae; g__Anaerotruncus; s__unclassified_g__Anaerotruncus; OTU929</Data></Cell>
    <Cell ss:StyleID="s69"><Data ss:Type="String">d__Bacteria; k__norank; p__Bacteroidetes; c__Bacteroidia; o__Bacteroidales; f__Bacteroidales_S24-7_group; g__norank_f__Bacteroidales_S24-7_group; s__uncultured_bacterium_g__norank_f__Bacteroidales_S24-7_group; OTU361</Data></Cell>
    <Cell ss:StyleID="s69"><Data ss:Type="String">d__Bacteria; k__norank; p__Bacteroidetes; c__Bacteroidia; o__Bacteroidales; f__Bacteroidales_S24-7_group; g__norank_f__Bacteroidales_S24-7_group; s__uncultured_bacterium_g__norank_f__Bacteroidales_S24-7_group; OTU360</Data></Cell>
    <Cell ss:StyleID="s69"><Data ss:Type="String">d__Bacteria; k__norank; p__Bacteroidetes; c__Bacteroidia; o__Bacteroidales; f__Bacteroidales_S24-7_group; g__norank_f__Bacteroidales_S24-7_group; s__uncultured_bacterium_g__norank_f__Bacteroidales_S24-7_group; OTU364</Data></Cell>
    <Cell ss:StyleID="s69"><Data ss:Type="String">d__Bacteria; k__norank; p__Bacteroidetes; c__Bacteroidia; o__Bacteroidales; f__Bacteroidales_S24-7_group; g__norank_f__Bacteroidales_S24-7_group; s__uncultured_bacterium_g__norank_f__Bacteroidales_S24-7_group; OTU367</Data></Cell>
    <Cell ss:StyleID="s69"><Data ss:Type="String">d__Bacteria; k__norank; p__Firmicutes; c__Clostridia; o__Clostridiales; f__Lachnospiraceae; g__unclassified_f__Lachnospiraceae; s__unclassified_f__Lachnospiraceae; OTU374</Data></Cell>
    <Cell ss:StyleID="s69"><Data ss:Type="String">d__Bacteria; k__norank; p__Bacteroidetes; c__Bacteroidia; o__Bacteroidales; f__unclassified_o__Bacteroidales; g__unclassified_o__Bacteroidales; s__unclassified_o__Bacteroidales; OTU2811</Data></Cell>
    <Cell ss:StyleID="s69"><Data ss:Type="String">d__Bacteria; k__norank; p__Tenericutes; c__Mollicutes; o__Mollicutes_RF9; f__norank_o__Mollicutes_RF9; g__norank_o__Mollicutes_RF9; s__unclassified_g__norank_o__Mollicutes_RF9; OTU289</Data></Cell>
    <Cell ss:StyleID="s69"><Data ss:Type="String">d__Bacteria; k__norank; p__Firmicutes; c__Clostridia; o__Clostridiales; f__Lachnospiraceae; g__unclassified_f__Lachnospiraceae; s__unclassified_f__Lachnospiraceae; OTU373</Data></Cell>
    <Cell ss:StyleID="s69"><Data ss:Type="String">d__Bacteria; k__norank; p__Firmicutes; c__Clostridia; o__Clostridiales; f__Lachnospiraceae; g__Blautia; s__unclassified_g__Blautia; OTU562</Data></Cell>
    <Cell ss:StyleID="s69"><Data ss:Type="String">d__Bacteria; k__norank; p__Firmicutes; c__Clostridia; o__Clostridiales; f__Lachnospiraceae; g__Lachnospiraceae_NK4A136_group; s__gut_metagenome_g__Lachnospiraceae_NK4A136_group; OTU2733</Data></Cell>
    <Cell ss:StyleID="s69"><Data ss:Type="String">d__Bacteria; k__norank; p__Firmicutes; c__Clostridia; o__Clostridiales; f__Lachnospiraceae; g__unclassified_f__Lachnospiraceae; s__unclassified_f__Lachnospiraceae; OTU3317</Data></Cell>
    <Cell ss:StyleID="s69"><Data ss:Type="String">d__Bacteria; k__norank; p__Bacteroidetes; c__Bacteroidia; o__Bacteroidales; f__Prevotellaceae; g__Prevotella_9; s__unclassified_g__Prevotella_9; OTU907</Data></Cell>
    <Cell ss:StyleID="s69"><Data ss:Type="String">d__Bacteria; k__norank; p__Firmicutes; c__Clostridia; o__Clostridiales; f__Lachnospiraceae; g__unclassified_f__Lachnospiraceae; s__unclassified_f__Lachnospiraceae; OTU2797</Data></Cell>
    <Cell ss:StyleID="s69"><Data ss:Type="String">d__Bacteria; k__norank; p__Firmicutes; c__Clostridia; o__Clostridiales; f__Ruminococcaceae; g__Ruminococcaceae_UCG-010; s__uncultured_bacterium_g__Ruminococcaceae_UCG-010; OTU2602</Data></Cell>
    <Cell ss:StyleID="s69"><Data ss:Type="String">d__Bacteria; k__norank; p__Firmicutes; c__Negativicutes; o__Selenomonadales; f__Acidaminococcaceae; g__Phascolarctobacterium; s__unclassified_g__Phascolarctobacterium; OTU3019</Data></Cell>
    <Cell ss:StyleID="s69"><Data ss:Type="String">d__Bacteria; k__norank; p__Proteobacteria; c__Gammaproteobacteria; o__Xanthomonadales; f__Xanthomonadaceae; g__Lysobacter; s__unclassified_g__Lysobacter; OTU1372</Data></Cell>
    <Cell ss:StyleID="s69"><Data ss:Type="String">d__Bacteria; k__norank; p__Proteobacteria; c__Deltaproteobacteria; o__Desulfovibrionales; f__Desulfovibrionaceae; g__unclassified_f__Desulfovibrionaceae; s__unclassified_f__Desulfovibrionaceae; OTU548</Data></Cell>
    <Cell ss:StyleID="s69"><Data ss:Type="String">d__Bacteria; k__norank; p__Tenericutes; c__Mollicutes; o__Mollicutes_RF9; f__norank_o__Mollicutes_RF9; g__norank_o__Mollicutes_RF9; s__uncultured_bacterium_g__norank_o__Mollicutes_RF9; OTU347</Data></Cell>
    <Cell ss:StyleID="s69"><Data ss:Type="String">d__Bacteria; k__norank; p__Proteobacteria; c__Alphaproteobacteria; o__unclassified_c__Alphaproteobacteria; f__unclassified_c__Alphaproteobacteria; g__unclassified_c__Alphaproteobacteria; s__unclassified_c__Alphaproteobacteria; OTU45</Data></Cell>
    <Cell ss:StyleID="s69"><Data ss:Type="String">d__Bacteria; k__norank; p__Firmicutes; c__Clostridia; o__Clostridiales; f__Defluviitaleaceae; g__Defluviitaleaceae_UCG-011; s__uncultured_organism_g__Defluviitaleaceae_UCG-011; OTU2524</Data></Cell>
    <Cell ss:StyleID="s69"><Data ss:Type="String">d__Bacteria; k__norank; p__Firmicutes; c__Clostridia; o__Clostridiales; f__Lachnospiraceae; g__unclassified_f__Lachnospiraceae; s__unclassified_f__Lachnospiraceae; OTU406</Data></Cell>
    <Cell ss:StyleID="s69"><Data ss:Type="String">d__Bacteria; k__norank; p__Acidobacteria; c__Acidobacteria; o__Blastocatellales; f__Blastocatellaceae__Subgroup_4_; g__RB41; s__uncultured_Acidobacteriaceae_bacterium_g__RB41; OTU1773</Data></Cell>
    <Cell ss:StyleID="s69"><Data ss:Type="String">d__Bacteria; k__norank; p__Firmicutes; c__Clostridia; o__Clostridiales; f__unclassified_o__Clostridiales; g__unclassified_o__Clostridiales; s__unclassified_o__Clostridiales; OTU719</Data></Cell>
    <Cell ss:StyleID="s69"><Data ss:Type="String">d__Bacteria; k__norank; p__Actinobacteria; c__Actinobacteria; o__Coriobacteriales; f__Coriobacteriaceae; g__Olsenella; s__unclassified_g__Olsenella; OTU1216</Data></Cell>
    <Cell ss:StyleID="s69"><Data ss:Type="String">d__Bacteria; k__norank; p__Firmicutes; c__Erysipelotrichia; o__Erysipelotrichales; f__Erysipelotrichaceae; g__norank_f__Erysipelotrichaceae; s__Cetobacterium_sp._ZOR0034; OTU3228</Data></Cell>
    <Cell ss:StyleID="s69"><Data ss:Type="String">d__Bacteria; k__norank; p__Proteobacteria; c__Alphaproteobacteria; o__Sphingomonadales; f__Sphingomonadaceae; g__Sphingomonas; s__unclassified_g__Sphingomonas; OTU2218</Data></Cell>
    <Cell ss:StyleID="s69"><Data ss:Type="String">d__Bacteria; k__norank; p__Bacteroidetes; c__Bacteroidia; o__Bacteroidales; f__Bacteroidaceae; g__Bacteroides; s__Bacteroides_pyogenes; OTU10</Data></Cell>
    <Cell ss:StyleID="s69"><Data ss:Type="String">d__Bacteria; k__norank; p__Proteobacteria; c__Betaproteobacteria; o__Burkholderiales; f__Alcaligenaceae; g__norank_f__Alcaligenaceae; s__uncultured_beta_proteobacterium_g__norank_f__Alcaligenaceae; OTU2006</Data></Cell>
    <Cell ss:StyleID="s69"><Data ss:Type="String">d__Bacteria; k__norank; p__Nitrospirae; c__Nitrospira; o__norank_c__Nitrospira; f__norank_c__Nitrospira; g__Nitrospira; s__unclassified_g__Nitrospira; OTU2228</Data></Cell>
    <Cell ss:StyleID="s69"><Data ss:Type="String">d__Bacteria; k__norank; p__Bacteroidetes; c__Bacteroidia; o__Bacteroidales; f__Bacteroidaceae; g__Bacteroides; s__Prevotella_heparinolytica; OTU688</Data></Cell>
    <Cell ss:StyleID="s69"><Data ss:Type="String">d__Bacteria; k__norank; p__Firmicutes; c__Clostridia; o__Clostridiales; f__Ruminococcaceae; g__Ruminiclostridium_9; s__unclassified_g__Ruminiclostridium_9; OTU2949</Data></Cell>
    <Cell ss:StyleID="s69"><Data ss:Type="String">d__Bacteria; k__norank; p__Firmicutes; c__Clostridia; o__Clostridiales; f__Lachnospiraceae; g__Dorea; s__Dorea_formicigenerans_ATCC_27755; OTU703</Data></Cell>
    <Cell ss:StyleID="s69"><Data ss:Type="String">d__Bacteria; k__norank; p__Bacteroidetes; c__Bacteroidia; o__Bacteroidales; f__Prevotellaceae; g__Prevotella_9; s__unclassified_g__Prevotella_9; OTU2845</Data></Cell>
    <Cell ss:StyleID="s69"><Data ss:Type="String">d__Bacteria; k__norank; p__Proteobacteria; c__Alphaproteobacteria; o__Sphingomonadales; f__Sphingomonadaceae; g__Sphingomonas; s__unclassified_g__Sphingomonas; OTU1553</Data></Cell>
    <Cell ss:StyleID="s69"><Data ss:Type="String">d__Bacteria; k__norank; p__Bacteroidetes; c__Bacteroidia; o__Bacteroidales; f__Prevotellaceae; g__unclassified_f__Prevotellaceae; s__unclassified_f__Prevotellaceae; OTU68</Data></Cell>
    <Cell ss:StyleID="s69"><Data ss:Type="String">d__Bacteria; k__norank; p__Firmicutes; c__Clostridia; o__Clostridiales; f__Lachnospiraceae; g__[Eubacterium]_xylanophilum_group; s__unclassified_g__[Eubacterium]_xylanophilum_group; OTU2561</Data></Cell>
    <Cell ss:StyleID="s69"><Data ss:Type="String">d__Bacteria; k__norank; p__Firmicutes; c__Clostridia; o__Clostridiales; f__Lachnospiraceae; g__norank_f__Lachnospiraceae; s__Coprococcus_sp._HPP0074; OTU555</Data></Cell>
    <Cell ss:StyleID="s69"><Data ss:Type="String">d__Bacteria; k__norank; p__Firmicutes; c__Bacilli; o__Lactobacillales; f__Lactobacillaceae; g__Lactobacillus; s__unclassified_g__Lactobacillus; OTU601</Data></Cell>
    <Cell ss:StyleID="s69"><Data ss:Type="String">d__Bacteria; k__norank; p__Firmicutes; c__Clostridia; o__Clostridiales; f__Ruminococcaceae; g__Ruminococcaceae_UCG-014; s__uncultured_Acetivibrio_sp._g__Ruminococcaceae_UCG-014; OTU2929</Data></Cell>
    <Cell ss:StyleID="s69"><Data ss:Type="String">d__Bacteria; k__norank; p__Firmicutes; c__Clostridia; o__Clostridiales; f__Family_XIII; g__Family_XIII_UCG-001; s__uncultured_bacterium_g__Family_XIII_UCG-001; OTU1158</Data></Cell>
    <Cell ss:StyleID="s69"><Data ss:Type="String">d__Bacteria; k__norank; p__Bacteroidetes; c__Bacteroidia; o__Bacteroidales; f__Prevotellaceae; g__Prevotellaceae_NK3B31_group; s__uncultured_bacterium_g__Prevotellaceae_NK3B31_group; OTU3057</Data></Cell>
    <Cell ss:StyleID="s69"><Data ss:Type="String">d__Bacteria; k__norank; p__Proteobacteria; c__Gammaproteobacteria; o__Enterobacteriales; f__Enterobacteriaceae; g__unclassified_f__Enterobacteriaceae; s__unclassified_f__Enterobacteriaceae; OTU3407</Data></Cell>
    <Cell ss:StyleID="s69"><Data ss:Type="String">d__Bacteria; k__norank; p__Bacteroidetes; c__Bacteroidia; o__Bacteroidales; f__Prevotellaceae; g__unclassified_f__Prevotellaceae; s__unclassified_f__Prevotellaceae; OTU2941</Data></Cell>
    <Cell ss:StyleID="s69"><Data ss:Type="String">d__Bacteria; k__norank; p__Firmicutes; c__Clostridia; o__Clostridiales; f__Ruminococcaceae; g__[Eubacterium]_coprostanoligenes_group; s__unclassified_g__[Eubacterium]_coprostanoligenes_group; OTU1355</Data></Cell>
    <Cell ss:StyleID="s69"><Data ss:Type="String">d__Bacteria; k__norank; p__Firmicutes; c__Negativicutes; o__Selenomonadales; f__Acidaminococcaceae; g__Phascolarctobacterium; s__unclassified_g__Phascolarctobacterium; OTU3122</Data></Cell>
    <Cell ss:StyleID="s69"><Data ss:Type="String">d__Bacteria; k__norank; p__Firmicutes; c__Clostridia; o__Clostridiales; f__Lachnospiraceae; g__Lachnospiraceae_UCG-001; s__unclassified_g__Lachnospiraceae_UCG-001; OTU2453</Data></Cell>
    <Cell ss:StyleID="s69"><Data ss:Type="String">d__Bacteria; k__norank; p__Bacteroidetes; c__Bacteroidia; o__Bacteroidales; f__Prevotellaceae; g__Prevotella_1; s__Sinorhizobium_sp._GL28; OTU2773</Data></Cell>
    <Cell ss:StyleID="s69"><Data ss:Type="String">d__Bacteria; k__norank; p__Firmicutes; c__Clostridia; o__Clostridiales; f__Ruminococcaceae; g__Ruminococcaceae_UCG-013; s__unclassified_g__Ruminococcaceae_UCG-013; OTU2575</Data></Cell>
    <Cell ss:StyleID="s69"><Data ss:Type="String">d__Bacteria; k__norank; p__Firmicutes; c__Clostridia; o__Clostridiales; f__Ruminococcaceae; g__Ruminococcaceae_UCG-013; s__unclassified_g__Ruminococcaceae_UCG-013; OTU2576</Data></Cell>
    <Cell ss:StyleID="s69"><Data ss:Type="String">d__Bacteria; k__norank; p__Firmicutes; c__Clostridia; o__Clostridiales; f__Ruminococcaceae; g__Ruminococcaceae_NK4A214_group; s__unclassified_g__Ruminococcaceae_NK4A214_group; OTU2599</Data></Cell>
    <Cell ss:StyleID="s69"><Data ss:Type="String">d__Bacteria; k__norank; p__Firmicutes; c__Erysipelotrichia; o__Erysipelotrichales; f__Erysipelotrichaceae; g__Solobacterium; s__uncultured_Bulleidia_sp._g__Solobacterium; OTU2950</Data></Cell>
    <Cell ss:StyleID="s69"><Data ss:Type="String">d__Bacteria; k__norank; p__Firmicutes; c__Clostridia; o__Clostridiales; f__Ruminococcaceae; g__Ruminococcaceae_NK4A214_group; s__unclassified_g__Ruminococcaceae_NK4A214_group; OTU2595</Data></Cell>
    <Cell ss:StyleID="s69"><Data ss:Type="String">d__Bacteria; k__norank; p__Bacteroidetes; c__Bacteroidia; o__Bacteroidales; f__Bacteroidales_S24-7_group; g__norank_f__Bacteroidales_S24-7_group; s__uncultured_Porphyromonadaceae_bacterium_g__norank_f__Bacteroidales_S24-7_group; OTU758</Data></Cell>
    <Cell ss:StyleID="s69"><Data ss:Type="String">d__Bacteria; k__norank; p__Firmicutes; c__Clostridia; o__Clostridiales; f__Lachnospiraceae; g__unclassified_f__Lachnospiraceae; s__unclassified_f__Lachnospiraceae; OTU1176</Data></Cell>
    <Cell ss:StyleID="s69"><Data ss:Type="String">d__Bacteria; k__norank; p__Firmicutes; c__Bacilli; o__Lactobacillales; f__Lactobacillaceae; g__Lactobacillus; s__Lactobacillus_vaginalis; OTU2684</Data></Cell>
    <Cell ss:StyleID="s69"><Data ss:Type="String">d__Bacteria; k__norank; p__Bacteroidetes; c__Bacteroidia; o__Bacteroidales; f__Prevotellaceae; g__Prevotella_2; s__human_gut_metagenome_g__Prevotella_2; OTU3514</Data></Cell>
    <Cell ss:StyleID="s69"><Data ss:Type="String">d__Bacteria; k__norank; p__Firmicutes; c__Clostridia; o__Clostridiales; f__Ruminococcaceae; g__unclassified_f__Ruminococcaceae; s__unclassified_f__Ruminococcaceae; OTU2701</Data></Cell>
    <Cell ss:StyleID="s69"><Data ss:Type="String">d__Bacteria; k__norank; p__Proteobacteria; c__Betaproteobacteria; o__Burkholderiales; f__Comamonadaceae; g__unclassified_f__Comamonadaceae; s__unclassified_f__Comamonadaceae; OTU2037</Data></Cell>
    <Cell ss:StyleID="s69"><Data ss:Type="String">d__Bacteria; k__norank; p__Lentisphaerae; c__Lentisphaeria; o__Victivallales; f__Victivallaceae; g__Victivallis; s__uncultured_bacterium_g__Victivallis; OTU658</Data></Cell>
    <Cell ss:StyleID="s69"><Data ss:Type="String">d__Bacteria; k__norank; p__Proteobacteria; c__Alphaproteobacteria; o__Rhizobiales; f__Rhodobiaceae; g__norank_f__Rhodobiaceae; s__uncultured_Rhodobiaceae_bacterium_g__norank_f__Rhodobiaceae; OTU2333</Data></Cell>
    <Cell ss:StyleID="s69"><Data ss:Type="String">d__Bacteria; k__norank; p__Firmicutes; c__Clostridia; o__Clostridiales; f__Ruminococcaceae; g__Ruminococcaceae_NK4A214_group; s__unclassified_g__Ruminococcaceae_NK4A214_group; OTU3196</Data></Cell>
    <Cell ss:StyleID="s69"><Data ss:Type="String">d__Bacteria; k__norank; p__Firmicutes; c__Clostridia; o__Clostridiales; f__Lachnospiraceae; g__unclassified_f__Lachnospiraceae; s__unclassified_f__Lachnospiraceae; OTU976</Data></Cell>
    <Cell ss:StyleID="s69"><Data ss:Type="String">d__Bacteria; k__norank; p__Firmicutes; c__Negativicutes; o__Selenomonadales; f__Acidaminococcaceae; g__Succiniclasticum; s__uncultured_bacterium_g__Succiniclasticum; OTU966</Data></Cell>
    <Cell ss:StyleID="s69"><Data ss:Type="String">d__Bacteria; k__norank; p__Firmicutes; c__Clostridia; o__Clostridiales; f__Lachnospiraceae; g__unclassified_f__Lachnospiraceae; s__unclassified_f__Lachnospiraceae; OTU1314</Data></Cell>
    <Cell ss:StyleID="s69"><Data ss:Type="String">d__Bacteria; k__norank; p__Firmicutes; c__Clostridia; o__Clostridiales; f__Lachnospiraceae; g__unclassified_f__Lachnospiraceae; s__unclassified_f__Lachnospiraceae; OTU65</Data></Cell>
    <Cell ss:StyleID="s69"><Data ss:Type="String">d__Bacteria; k__norank; p__Bacteroidetes; c__Bacteroidia; o__Bacteroidales; f__Bacteroidales_S24-7_group; g__norank_f__Bacteroidales_S24-7_group; s__gut_metagenome_g__norank_f__Bacteroidales_S24-7_group; OTU734</Data></Cell>
    <Cell ss:StyleID="s69"><Data ss:Type="String">d__Bacteria; k__norank; p__Fusobacteria; c__Fusobacteriia; o__Fusobacteriales; f__Fusobacteriaceae; g__Fusobacterium; s__gut_metagenome_g__Fusobacterium; OTU3482</Data></Cell>
    <Cell ss:StyleID="s69"><Data ss:Type="String">d__Bacteria; k__norank; p__Bacteroidetes; c__Bacteroidia; o__Bacteroidales; f__Porphyromonadaceae; g__norank_f__Porphyromonadaceae; s__unclassified_g__norank_f__Porphyromonadaceae; OTU1224</Data></Cell>
    <Cell ss:StyleID="s69"><Data ss:Type="String">d__Bacteria; k__norank; p__Firmicutes; c__Clostridia; o__Clostridiales; f__Christensenellaceae; g__Christensenellaceae_R-7_group; s__bacterium_YE57; OTU1075</Data></Cell>
    <Cell ss:StyleID="s69"><Data ss:Type="String">d__Bacteria; k__norank; p__Firmicutes; c__Clostridia; o__Clostridiales; f__Family_XIII; g__[Eubacterium]_nodatum_group; s__uncultured_bacterium_g__[Eubacterium]_nodatum_group; OTU3498</Data></Cell>
    <Cell ss:StyleID="s69"><Data ss:Type="String">d__Bacteria; k__norank; p__Firmicutes; c__Bacilli; o__Lactobacillales; f__Lactobacillaceae; g__Lactobacillus; s__unclassified_g__Lactobacillus; OTU2674</Data></Cell>
    <Cell ss:StyleID="s69"><Data ss:Type="String">d__Bacteria; k__norank; p__Firmicutes; c__Clostridia; o__Clostridiales; f__Lachnospiraceae; g__norank_f__Lachnospiraceae; s__uncultured_bacterium_g__norank_f__Lachnospiraceae; OTU2447</Data></Cell>
    <Cell ss:StyleID="s69"><Data ss:Type="String">d__Bacteria; k__norank; p__Firmicutes; c__Clostridia; o__Clostridiales; f__Lachnospiraceae; g__unclassified_f__Lachnospiraceae; s__unclassified_f__Lachnospiraceae; OTU412</Data></Cell>
    <Cell ss:StyleID="s69"><Data ss:Type="String">d__Bacteria; k__norank; p__Firmicutes; c__Clostridia; o__Clostridiales; f__Lachnospiraceae; g__Blautia; s__unclassified_g__Blautia; OTU422</Data></Cell>
    <Cell ss:StyleID="s69"><Data ss:Type="String">d__Bacteria; k__norank; p__Firmicutes; c__Clostridia; o__Clostridiales; f__Lachnospiraceae; g__unclassified_f__Lachnospiraceae; s__unclassified_f__Lachnospiraceae; OTU1286</Data></Cell>
    <Cell ss:StyleID="s69"><Data ss:Type="String">d__Bacteria; k__norank; p__Firmicutes; c__Clostridia; o__Clostridiales; f__unclassified_o__Clostridiales; g__unclassified_o__Clostridiales; s__unclassified_o__Clostridiales; OTU707</Data></Cell>
    <Cell ss:StyleID="s69"><Data ss:Type="String">d__Bacteria; k__norank; p__Firmicutes; c__Clostridia; o__Clostridiales; f__Lachnospiraceae; g__unclassified_f__Lachnospiraceae; s__unclassified_f__Lachnospiraceae; OTU2567</Data></Cell>
    <Cell ss:StyleID="s69"><Data ss:Type="String">d__Bacteria; k__norank; p__Firmicutes; c__Clostridia; o__Clostridiales; f__Lachnospiraceae; g__unclassified_f__Lachnospiraceae; s__unclassified_f__Lachnospiraceae; OTU2564</Data></Cell>
    <Cell ss:StyleID="s69"><Data ss:Type="String">d__Bacteria; k__norank; p__Firmicutes; c__Clostridia; o__Clostridiales; f__Ruminococcaceae; g__Ruminococcaceae_UCG-010; s__uncultured_bacterium_g__Ruminococcaceae_UCG-010; OTU2706</Data></Cell>
    <Cell ss:StyleID="s69"><Data ss:Type="String">d__Bacteria; k__norank; p__Firmicutes; c__Clostridia; o__Clostridiales; f__Lachnospiraceae; g__unclassified_f__Lachnospiraceae; s__unclassified_f__Lachnospiraceae; OTU2569</Data></Cell>
    <Cell ss:StyleID="s69"><Data ss:Type="String">d__Bacteria; k__norank; p__Fusobacteria; c__Fusobacteriia; o__Fusobacteriales; f__Fusobacteriaceae; g__Fusobacterium; s__Fusobacterium_mortiferum; OTU817</Data></Cell>
    <Cell ss:StyleID="s69"><Data ss:Type="String">d__Bacteria; k__norank; p__Bacteroidetes; c__Bacteroidia; o__Bacteroidales; f__Prevotellaceae; g__Alloprevotella; s__unclassified_g__Alloprevotella; OTU1127</Data></Cell>
    <Cell ss:StyleID="s69"><Data ss:Type="String">d__Bacteria; k__norank; p__Chloroflexi; c__KD4-96; o__norank_c__KD4-96; f__norank_c__KD4-96; g__norank_c__KD4-96; s__unclassified_g__norank_c__KD4-96; OTU1514</Data></Cell>
    <Cell ss:StyleID="s69"><Data ss:Type="String">d__Bacteria; k__norank; p__Proteobacteria; c__Betaproteobacteria; o__Burkholderiales; f__Comamonadaceae; g__unclassified_f__Comamonadaceae; s__unclassified_f__Comamonadaceae; OTU1591</Data></Cell>
    <Cell ss:StyleID="s69"><Data ss:Type="String">d__Bacteria; k__norank; p__Firmicutes; c__Clostridia; o__Clostridiales; f__Family_XIII; g__Family_XIII_AD3011_group; s__unclassified_g__Family_XIII_AD3011_group; OTU1067</Data></Cell>
    <Cell ss:StyleID="s69"><Data ss:Type="String">d__Bacteria; k__norank; p__Bacteroidetes; c__Bacteroidia; o__Bacteroidales; f__Bacteroidales_S24-7_group; g__norank_f__Bacteroidales_S24-7_group; s__uncultured_bacterium_g__norank_f__Bacteroidales_S24-7_group; OTU312</Data></Cell>
    <Cell ss:StyleID="s69"><Data ss:Type="String">d__Bacteria; k__norank; p__Firmicutes; c__Clostridia; o__Clostridiales; f__Clostridiales_vadinBB60_group; g__norank_f__Clostridiales_vadinBB60_group; s__gut_metagenome_g__norank_f__Clostridiales_vadinBB60_group; OTU1217</Data></Cell>
    <Cell ss:StyleID="s69"><Data ss:Type="String">d__Bacteria; k__norank; p__Firmicutes; c__Clostridia; o__Clostridiales; f__Ruminococcaceae; g__[Eubacterium]_coprostanoligenes_group; s__uncultured_bacterium_g__[Eubacterium]_coprostanoligenes_group; OTU1321</Data></Cell>
    <Cell ss:StyleID="s69"><Data ss:Type="String">d__Bacteria; k__norank; p__Bacteroidetes; c__Bacteroidia; o__Bacteroidales; f__Porphyromonadaceae; g__Odoribacter; s__uncultured_bacterium_g__Odoribacter; OTU339</Data></Cell>
    <Cell ss:StyleID="s69"><Data ss:Type="String">d__Bacteria; k__norank; p__Proteobacteria; c__unclassified_p__Proteobacteria; o__unclassified_p__Proteobacteria; f__unclassified_p__Proteobacteria; g__unclassified_p__Proteobacteria; s__unclassified_p__Proteobacteria; OTU27</Data></Cell>
    <Cell ss:StyleID="s69"><Data ss:Type="String">d__Bacteria; k__norank; p__Proteobacteria; c__Betaproteobacteria; o__Burkholderiales; f__Comamonadaceae; g__unclassified_f__Comamonadaceae; s__unclassified_f__Comamonadaceae; OTU1700</Data></Cell>
    <Cell ss:StyleID="s69"><Data ss:Type="String">d__Bacteria; k__norank; p__Bacteroidetes; c__Bacteroidia; o__Bacteroidales; f__Porphyromonadaceae; g__Parabacteroides; s__Parabacteroides_merdae; OTU699</Data></Cell>
    <Cell ss:StyleID="s69"><Data ss:Type="String">d__Bacteria; k__norank; p__Firmicutes; c__Clostridia; o__Clostridiales; f__Lachnospiraceae; g__Lachnospiraceae_XPB1014_group; s__uncultured_bacterium_g__Lachnospiraceae_XPB1014_group; OTU2726</Data></Cell>
    <Cell ss:StyleID="s69"><Data ss:Type="String">d__Bacteria; k__norank; p__Firmicutes; c__Erysipelotrichia; o__Erysipelotrichales; f__Erysipelotrichaceae; g__Erysipelotrichaceae_UCG-004; s__unclassified_g__Erysipelotrichaceae_UCG-004; OTU958</Data></Cell>
    <Cell ss:StyleID="s69"><Data ss:Type="String">d__Bacteria; k__norank; p__Firmicutes; c__Clostridia; o__Clostridiales; f__Lachnospiraceae; g__Lachnospiraceae_NK4A136_group; s__unclassified_g__Lachnospiraceae_NK4A136_group; OTU2509</Data></Cell>
    <Cell ss:StyleID="s69"><Data ss:Type="String">d__Bacteria; k__norank; p__Firmicutes; c__Clostridia; o__Clostridiales; f__Ruminococcaceae; g__norank_f__Ruminococcaceae; s__[Clostridium]_leptum_g__norank; OTU398</Data></Cell>
    <Cell ss:StyleID="s69"><Data ss:Type="String">d__Bacteria; k__norank; p__Firmicutes; c__Clostridia; o__Clostridiales; f__Lachnospiraceae; g__norank_f__Lachnospiraceae; s__Lachnospiraceae_bacterium_DW8; OTU371</Data></Cell>
    <Cell ss:StyleID="s69"><Data ss:Type="String">d__Bacteria; k__norank; p__Firmicutes; c__Clostridia; o__Clostridiales; f__Lachnospiraceae; g__Lachnospiraceae_UCG-010; s__uncultured_bacterium_g__Lachnospiraceae_UCG-010; OTU1068</Data></Cell>
    <Cell ss:StyleID="s69"><Data ss:Type="String">d__Bacteria; k__norank; p__Firmicutes; c__Clostridia; o__Clostridiales; f__Lachnospiraceae; g__unclassified_f__Lachnospiraceae; s__unclassified_f__Lachnospiraceae; OTU2815</Data></Cell>
    <Cell ss:StyleID="s69"><Data ss:Type="String">d__Bacteria; k__norank; p__Bacteroidetes; c__Bacteroidia; o__Bacteroidales; f__Rikenellaceae; g__Rikenellaceae_RC9_gut_group; s__uncultured_bacterium_g__Rikenellaceae_RC9_gut_group; OTU856</Data></Cell>
    <Cell ss:StyleID="s69"><Data ss:Type="String">d__Bacteria; k__norank; p__Proteobacteria; c__Gammaproteobacteria; o__Enterobacteriales; f__Enterobacteriaceae; g__Escherichia-Shigella; s__unclassified_g__Escherichia-Shigella; OTU2972</Data></Cell>
    <Cell ss:StyleID="s69"><Data ss:Type="String">d__Bacteria; k__norank; p__Firmicutes; c__Bacilli; o__Lactobacillales; f__Lactobacillaceae; g__Lactobacillus; s__unclassified_g__Lactobacillus; OTU3007</Data></Cell>
    <Cell ss:StyleID="s69"><Data ss:Type="String">d__Bacteria; k__norank; p__Firmicutes; c__Clostridia; o__Clostridiales; f__Lachnospiraceae; g__Roseburia; s__unclassified_g__Roseburia; OTU2490</Data></Cell>
    <Cell ss:StyleID="s69"><Data ss:Type="String">d__Bacteria; k__norank; p__Firmicutes; c__Bacilli; o__Lactobacillales; f__Lactobacillaceae; g__Lactobacillus; s__Lactobacillus_salivarius; OTU1180</Data></Cell>
    <Cell ss:StyleID="s69"><Data ss:Type="String">d__Bacteria; k__norank; p__Verrucomicrobia; c__OPB35_soil_group; o__norank_c__OPB35_soil_group; f__norank_c__OPB35_soil_group; g__norank_c__OPB35_soil_group; s__uncultured_subdivision_3_bacterium; OTU1966</Data></Cell>
    <Cell ss:StyleID="s69"><Data ss:Type="String">d__Bacteria; k__norank; p__Firmicutes; c__Clostridia; o__Clostridiales; f__Christensenellaceae; g__Christensenellaceae_R-7_group; s__uncultured_sludge_bacterium_g__Christensenellaceae_R-7_group; OTU1049</Data></Cell>
    <Cell ss:StyleID="s69"><Data ss:Type="String">d__Bacteria; k__norank; p__Firmicutes; c__Clostridia; o__Clostridiales; f__Ruminococcaceae; g__Ruminococcaceae_UCG-010; s__uncultured_Ruminococcaceae_bacterium_g__Ruminococcaceae_UCG-010; OTU1142</Data></Cell>
    <Cell ss:StyleID="s69"><Data ss:Type="String">d__Bacteria; k__norank; p__Bacteroidetes; c__Bacteroidia; o__Bacteroidales; f__Bacteroidales_S24-7_group; g__norank_f__Bacteroidales_S24-7_group; s__uncultured_bacterium_g__norank_f__Bacteroidales_S24-7_group; OTU2813</Data></Cell>
    <Cell ss:StyleID="s69"><Data ss:Type="String">d__Bacteria; k__norank; p__Spirochaetae; c__Spirochaetes; o__Spirochaetales; f__Spirochaetaceae; g__Sphaerochaeta; s__unclassified_g__Sphaerochaeta; OTU676</Data></Cell>
    <Cell ss:StyleID="s69"><Data ss:Type="String">d__Bacteria; k__norank; p__Firmicutes; c__Clostridia; o__Clostridiales; f__Lachnospiraceae; g__unclassified_f__Lachnospiraceae; s__unclassified_f__Lachnospiraceae; OTU366</Data></Cell>
    <Cell ss:StyleID="s69"><Data ss:Type="String">d__Bacteria; k__norank; p__Tenericutes; c__Mollicutes; o__Mollicutes_RF9; f__norank_o__Mollicutes_RF9; g__norank_o__Mollicutes_RF9; s__unclassified_g__norank_o__Mollicutes_RF9; OTU2399</Data></Cell>
    <Cell ss:StyleID="s69"><Data ss:Type="String">d__Bacteria; k__norank; p__Nitrospirae; c__Nitrospira; o__norank_c__Nitrospira; f__norank_c__Nitrospira; g__Nitrospira; s__bacterium_WX65; OTU246</Data></Cell>
    <Cell ss:StyleID="s69"><Data ss:Type="String">d__Bacteria; k__norank; p__Bacteroidetes; c__Bacteroidia; o__Bacteroidales; f__Bacteroidales_S24-7_group; g__norank_f__Bacteroidales_S24-7_group; s__uncultured_bacterium_g__norank_f__Bacteroidales_S24-7_group; OTU3217</Data></Cell>
    <Cell ss:StyleID="s69"><Data ss:Type="String">d__Bacteria; k__norank; p__Fusobacteria; c__Fusobacteriia; o__Fusobacteriales; f__Fusobacteriaceae; g__Fusobacterium; s__unclassified_g__Fusobacterium; OTU602</Data></Cell>
    <Cell ss:StyleID="s69"><Data ss:Type="String">d__Bacteria; k__norank; p__Firmicutes; c__Clostridia; o__Clostridiales; f__Lachnospiraceae; g__Lachnospiraceae_UCG-001; s__uncultured_bacterium_g__Lachnospiraceae_UCG-001; OTU1303</Data></Cell>
    <Cell ss:StyleID="s69"><Data ss:Type="String">d__Bacteria; k__norank; p__Fibrobacteres; c__Fibrobacteria; o__Fibrobacterales; f__Fibrobacteraceae; g__Fibrobacter; s__Fibrobacter_intestinalis; OTU46</Data></Cell>
    <Cell ss:StyleID="s69"><Data ss:Type="String">d__Bacteria; k__norank; p__Firmicutes; c__Clostridia; o__Clostridiales; f__Lachnospiraceae; g__[Eubacterium]_eligens_group; s__uncultured_bacterium_g__[Eubacterium]_eligens_group; OTU2754</Data></Cell>
    <Cell ss:StyleID="s69"><Data ss:Type="String">d__Bacteria; k__norank; p__Acidobacteria; c__Acidobacteria; o__norank_c__Acidobacteria; f__norank_c__Acidobacteria; g__norank_c__Acidobacteria; s__unclassified_g__norank_c__Acidobacteria; OTU2628</Data></Cell>
    <Cell ss:StyleID="s69"><Data ss:Type="String">d__Bacteria; k__norank; p__Acidobacteria; c__Acidobacteria; o__norank_c__Acidobacteria; f__norank_c__Acidobacteria; g__norank_c__Acidobacteria; s__uncultured_Acidobacteriales_bacterium_g__norank_c__Acidobacteria; OTU1635</Data></Cell>
    <Cell ss:StyleID="s69"><Data ss:Type="String">d__Bacteria; k__norank; p__Firmicutes; c__Clostridia; o__Clostridiales; f__Lachnospiraceae; g__Lachnospiraceae_NK4A136_group; s__unclassified_g__Lachnospiraceae_NK4A136_group; OTU2600</Data></Cell>
    <Cell ss:StyleID="s69"><Data ss:Type="String">d__Bacteria; k__norank; p__Firmicutes; c__Clostridia; o__Clostridiales; f__Ruminococcaceae; g__Ruminococcaceae_NK4A214_group; s__uncultured_rumen_bacterium_g__Ruminococcaceae_NK4A214_group; OTU2981</Data></Cell>
    <Cell ss:StyleID="s69"><Data ss:Type="String">d__Bacteria; k__norank; p__Firmicutes; c__Clostridia; o__Clostridiales; f__Ruminococcaceae; g__Ruminiclostridium_5; s__uncultured_bacterium_g__Ruminiclostridium_5; OTU2959</Data></Cell>
    <Cell ss:StyleID="s69"><Data ss:Type="String">d__Bacteria; k__norank; p__Firmicutes; c__Clostridia; o__Clostridiales; f__Ruminococcaceae; g__Oscillospira; s__uncultured_bacterium_g__Oscillospira; OTU730</Data></Cell>
    <Cell ss:StyleID="s69"><Data ss:Type="String">d__Bacteria; k__norank; p__Firmicutes; c__Clostridia; o__Clostridiales; f__Ruminococcaceae; g__unclassified_f__Ruminococcaceae; s__unclassified_f__Ruminococcaceae; OTU3322</Data></Cell>
    <Cell ss:StyleID="s69"><Data ss:Type="String">d__Bacteria; k__norank; p__Bacteroidetes; c__Bacteroidia; o__Bacteroidales; f__Prevotellaceae; g__Alloprevotella; s__uncultured_bacterium_g__Alloprevotella; OTU1205</Data></Cell>
    <Cell ss:StyleID="s69"><Data ss:Type="String">d__Bacteria; k__norank; p__Firmicutes; c__Clostridia; o__Clostridiales; f__Lachnospiraceae; g__unclassified_f__Lachnospiraceae; s__unclassified_f__Lachnospiraceae; OTU75</Data></Cell>
    <Cell ss:StyleID="s69"><Data ss:Type="String">d__Bacteria; k__norank; p__Deferribacteres; c__Deferribacteres; o__Deferribacterales; f__Deferribacteraceae; g__Mucispirillum; s__unclassified_g__Mucispirillum; OTU1118</Data></Cell>
    <Cell ss:StyleID="s69"><Data ss:Type="String">d__Bacteria; k__norank; p__Firmicutes; c__Clostridia; o__Clostridiales; f__Ruminococcaceae; g__Ruminococcaceae_UCG-005; s__unclassified_g__Ruminococcaceae_UCG-005; OTU3220</Data></Cell>
    <Cell ss:StyleID="s69"><Data ss:Type="String">d__Bacteria; k__norank; p__Firmicutes; c__Erysipelotrichia; o__Erysipelotrichales; f__Erysipelotrichaceae; g__Allobaculum; s__unclassified_g__Allobaculum; OTU343</Data></Cell>
    <Cell ss:StyleID="s69"><Data ss:Type="String">d__Bacteria; k__norank; p__Bacteroidetes; c__Sphingobacteriia; o__Sphingobacteriales; f__Saprospiraceae; g__norank_f__Saprospiraceae; s__uncultured_Haliscomenobacter_sp._g__norank_f__Saprospiraceae; OTU2008</Data></Cell>
    <Cell ss:StyleID="s69"><Data ss:Type="String">d__Bacteria; k__norank; p__Bacteroidetes; c__Bacteroidia; o__Bacteroidales; f__Porphyromonadaceae; g__Butyricimonas; s__Sanguibacteroides_justesenii; OTU954</Data></Cell>
    <Cell ss:StyleID="s69"><Data ss:Type="String">d__Bacteria; k__norank; p__Firmicutes; c__Clostridia; o__Clostridiales; f__Lachnospiraceae; g__Epulopiscium; s__uncultured_organism_g__Epulopiscium; OTU603</Data></Cell>
    <Cell ss:StyleID="s69"><Data ss:Type="String">d__Bacteria; k__norank; p__Firmicutes; c__Clostridia; o__Clostridiales; f__Lachnospiraceae; g__Lachnospiraceae_NK4A136_group; s__uncultured_bacterium_g__Lachnospiraceae_NK4A136_group; OTU244</Data></Cell>
    <Cell ss:StyleID="s69"><Data ss:Type="String">d__Bacteria; k__norank; p__Fusobacteria; c__Fusobacteriia; o__Fusobacteriales; f__Fusobacteriaceae; g__Fusobacterium; s__Fusobacterium_necrophorum_subsp._necrophorum; OTU2930</Data></Cell>
    <Cell ss:StyleID="s69"><Data ss:Type="String">d__Bacteria; k__norank; p__Firmicutes; c__Clostridia; o__Clostridiales; f__Ruminococcaceae; g__Ruminococcaceae_UCG-014; s__unclassified_g__Ruminococcaceae_UCG-014; OTU2585</Data></Cell>
    <Cell ss:StyleID="s69"><Data ss:Type="String">d__Bacteria; k__norank; p__Bacteroidetes; c__Bacteroidia; o__Bacteroidales; f__Prevotellaceae; g__Prevotellaceae_UCG-003; s__uncultured_bacterium_g__Prevotellaceae_UCG-003; OTU587</Data></Cell>
    <Cell ss:StyleID="s69"><Data ss:Type="String">d__Bacteria; k__norank; p__Proteobacteria; c__Epsilonproteobacteria; o__Campylobacterales; f__Campylobacteraceae; g__Campylobacter; s__unclassified_g__Campylobacter; OTU3506</Data></Cell>
    <Cell ss:StyleID="s69"><Data ss:Type="String">d__Bacteria; k__norank; p__Proteobacteria; c__Epsilonproteobacteria; o__Campylobacterales; f__Helicobacteraceae; g__Helicobacter; s__unclassified_g__Helicobacter; OTU795</Data></Cell>
    <Cell ss:StyleID="s69"><Data ss:Type="String">d__Bacteria; k__norank; p__Firmicutes; c__Clostridia; o__Clostridiales; f__Family_XIII; g__Family_XIII_AD3011_group; s__uncultured_bacterium_g__Family_XIII_AD3011_group; OTU825</Data></Cell>
    <Cell ss:StyleID="s69"><Data ss:Type="String">d__Bacteria; k__norank; p__Firmicutes; c__Clostridia; o__Clostridiales; f__Lachnospiraceae; g__unclassified_f__Lachnospiraceae; s__unclassified_f__Lachnospiraceae; OTU2398</Data></Cell>
    <Cell ss:StyleID="s69"><Data ss:Type="String">d__Bacteria; k__norank; p__Firmicutes; c__Erysipelotrichia; o__Erysipelotrichales; f__Erysipelotrichaceae; g__Erysipelotrichaceae_UCG-009; s__uncultured_rumen_bacterium_g__Erysipelotrichaceae_UCG-009; OTU3128</Data></Cell>
    <Cell ss:StyleID="s69"><Data ss:Type="String">d__Bacteria; k__norank; p__Firmicutes; c__Clostridia; o__Clostridiales; f__Christensenellaceae; g__norank_f__Christensenellaceae; s__unclassified_g__norank_f__Christensenellaceae; OTU695</Data></Cell>
    <Cell ss:StyleID="s69"><Data ss:Type="String">d__Bacteria; k__norank; p__Acidobacteria; c__Acidobacteria; o__norank_c__Acidobacteria; f__norank_c__Acidobacteria; g__norank_c__Acidobacteria; s__uncultured_bacterium_17F9; OTU1705</Data></Cell>
    <Cell ss:StyleID="s69"><Data ss:Type="String">d__Bacteria; k__norank; p__Firmicutes; c__Clostridia; o__Clostridiales; f__Ruminococcaceae; g__Ruminococcus_1; s__unclassified_g__Ruminococcus_1; OTU531</Data></Cell>
    <Cell ss:StyleID="s69"><Data ss:Type="String">d__Bacteria; k__norank; p__Actinobacteria; c__Actinobacteria; o__Gaiellales; f__unclassified_o__Gaiellales; g__unclassified_o__Gaiellales; s__unclassified_o__Gaiellales; OTU441</Data></Cell>
    <Cell ss:StyleID="s69"><Data ss:Type="String">d__Bacteria; k__norank; p__Latescibacteria; c__norank_p__Latescibacteria; o__norank_p__Latescibacteria; f__norank_p__Latescibacteria; g__norank_p__Latescibacteria; s__unclassified_g__norank_p__Latescibacteria; OTU2032</Data></Cell>
    <Cell ss:StyleID="s69"><Data ss:Type="String">d__Bacteria; k__norank; p__Firmicutes; c__Clostridia; o__Clostridiales; f__Ruminococcaceae; g__Ruminococcaceae_UCG-014; s__unclassified_g__Ruminococcaceae_UCG-014; OTU2831</Data></Cell>
    <Cell ss:StyleID="s69"><Data ss:Type="String">d__Bacteria; k__norank; p__Firmicutes; c__Clostridia; o__Clostridiales; f__Lachnospiraceae; g__Roseburia; s__Roseburia_sp._499; OTU2381</Data></Cell>
    <Cell ss:StyleID="s69"><Data ss:Type="String">d__Bacteria; k__norank; p__Tenericutes; c__Mollicutes; o__Mollicutes_RF9; f__norank_o__Mollicutes_RF9; g__norank_o__Mollicutes_RF9; s__uncultured_Firmicutes_bacterium_g__norank_o__Mollicutes_RF9; OTU279</Data></Cell>
    <Cell ss:StyleID="s69"><Data ss:Type="String">d__Bacteria; k__norank; p__Firmicutes; c__Clostridia; o__Clostridiales; f__Lachnospiraceae; g__Lachnospiraceae_NK4B4_group; s__uncultured_bacterium_g__Lachnospiraceae_NK4B4_group; OTU2629</Data></Cell>
    <Cell ss:StyleID="s69"><Data ss:Type="String">d__Bacteria; k__norank; p__Bacteroidetes; c__Bacteroidia; o__Bacteroidales; f__Bacteroidales_S24-7_group; g__norank_f__Bacteroidales_S24-7_group; s__uncultured_bacterium_g__norank_f__Bacteroidales_S24-7_group; OTU134</Data></Cell>
    <Cell ss:StyleID="s69"><Data ss:Type="String">d__Bacteria; k__norank; p__Bacteroidetes; c__Bacteroidia; o__Bacteroidales; f__Bacteroidales_S24-7_group; g__norank_f__Bacteroidales_S24-7_group; s__uncultured_bacterium_g__norank_f__Bacteroidales_S24-7_group; OTU135</Data></Cell>
    <Cell ss:StyleID="s69"><Data ss:Type="String">d__Bacteria; k__norank; p__Firmicutes; c__Clostridia; o__Clostridiales; f__Lachnospiraceae; g__unclassified_f__Lachnospiraceae; s__unclassified_f__Lachnospiraceae; OTU3339</Data></Cell>
    <Cell ss:StyleID="s69"><Data ss:Type="String">d__Bacteria; k__norank; p__Firmicutes; c__Clostridia; o__Clostridiales; f__Lachnospiraceae; g__unclassified_f__Lachnospiraceae; s__unclassified_f__Lachnospiraceae; OTU2440</Data></Cell>
    <Cell ss:StyleID="s69"><Data ss:Type="String">d__Bacteria; k__norank; p__Firmicutes; c__Clostridia; o__Clostridiales; f__Ruminococcaceae; g__unclassified_f__Ruminococcaceae; s__unclassified_f__Ruminococcaceae; OTU2716</Data></Cell>
    <Cell ss:StyleID="s69"><Data ss:Type="String">d__Bacteria; k__norank; p__Firmicutes; c__Erysipelotrichia; o__Erysipelotrichales; f__Erysipelotrichaceae; g__Solobacterium; s__uncultured_bacterium_g__Solobacterium; OTU141</Data></Cell>
    <Cell ss:StyleID="s69"><Data ss:Type="String">d__Bacteria; k__norank; p__Bacteroidetes; c__Bacteroidia; o__Bacteroidales; f__Bacteroidales_S24-7_group; g__norank_f__Bacteroidales_S24-7_group; s__uncultured_bacterium_g__norank_f__Bacteroidales_S24-7_group; OTU309</Data></Cell>
    <Cell ss:StyleID="s69"><Data ss:Type="String">d__Bacteria; k__norank; p__Proteobacteria; c__Gammaproteobacteria; o__Xanthomonadales; f__norank_o__Xanthomonadales; g__norank_o__Xanthomonadales; s__unclassified_g__norank_o__Xanthomonadales; OTU3081</Data></Cell>
    <Cell ss:StyleID="s69"><Data ss:Type="String">d__Bacteria; k__norank; p__Firmicutes; c__Clostridia; o__Clostridiales; f__Ruminococcaceae; g__Oscillospira; s__unclassified_g__Oscillospira; OTU621</Data></Cell>
    <Cell ss:StyleID="s69"><Data ss:Type="String">d__Bacteria; k__norank; p__Firmicutes; c__Clostridia; o__Clostridiales; f__Lachnospiraceae; g__unclassified_f__Lachnospiraceae; s__unclassified_f__Lachnospiraceae; OTU310</Data></Cell>
    <Cell ss:StyleID="s69"><Data ss:Type="String">d__Bacteria; k__norank; p__Firmicutes; c__Clostridia; o__Clostridiales; f__Lachnospiraceae; g__[Ruminococcus]_torques_group; s__unclassified_g__[Ruminococcus]_torques_group; OTU509</Data></Cell>
    <Cell ss:StyleID="s69"><Data ss:Type="String">d__Bacteria; k__norank; p__Firmicutes; c__Clostridia; o__Clostridiales; f__unclassified_o__Clostridiales; g__unclassified_o__Clostridiales; s__unclassified_o__Clostridiales; OTU2788</Data></Cell>
    <Cell ss:StyleID="s69"><Data ss:Type="String">d__Bacteria; k__norank; p__Bacteroidetes; c__Bacteroidia; o__Bacteroidales; f__Prevotellaceae; g__Prevotella_2; s__uncultured_bacterium_g__Prevotella_2; OTU2879</Data></Cell>
    <Cell ss:StyleID="s69"><Data ss:Type="String">d__Bacteria; k__norank; p__Bacteroidetes; c__Bacteroidia; o__Bacteroidales; f__Rikenellaceae; g__Alistipes; s__Alistipes_sp._N15.MGS-157; OTU22</Data></Cell>
    <Cell ss:StyleID="s69"><Data ss:Type="String">d__Bacteria; k__norank; p__unclassified_k__norank; c__unclassified_k__norank; o__unclassified_k__norank; f__unclassified_k__norank; g__unclassified_k__norank; s__unclassified_k__norank; OTU1144</Data></Cell>
    <Cell ss:StyleID="s69"><Data ss:Type="String">d__Bacteria; k__norank; p__Firmicutes; c__Clostridia; o__Clostridiales; f__Lachnospiraceae; g__unclassified_f__Lachnospiraceae; s__unclassified_f__Lachnospiraceae; OTU2560</Data></Cell>
    <Cell ss:StyleID="s69"><Data ss:Type="String">d__Bacteria; k__norank; p__Firmicutes; c__Clostridia; o__Clostridiales; f__Christensenellaceae; g__Christensenellaceae_R-7_group; s__human_gut_metagenome_g__Christensenellaceae_R-7_group; OTU3532</Data></Cell>
    <Cell ss:StyleID="s69"><Data ss:Type="String">d__Bacteria; k__norank; p__Proteobacteria; c__Deltaproteobacteria; o__Bradymonadales; f__norank_o__Bradymonadales; g__norank_o__Bradymonadales; s__uncultured_rumen_bacterium_g__norank_o__Bradymonadales; OTU1121</Data></Cell>
    <Cell ss:StyleID="s69"><Data ss:Type="String">d__Bacteria; k__norank; p__Firmicutes; c__Clostridia; o__Clostridiales; f__Clostridiaceae_1; g__Clostridium_sensu_stricto_6; s__Clostridium_bornimense; OTU2769</Data></Cell>
    <Cell ss:StyleID="s69"><Data ss:Type="String">d__Bacteria; k__norank; p__Firmicutes; c__Bacilli; o__Lactobacillales; f__Lactobacillaceae; g__Lactobacillus; s__unclassified_g__Lactobacillus; OTU740</Data></Cell>
    <Cell ss:StyleID="s69"><Data ss:Type="String">d__Bacteria; k__norank; p__Firmicutes; c__Clostridia; o__Clostridiales; f__Clostridiales_vadinBB60_group; g__norank_f__Clostridiales_vadinBB60_group; s__gut_metagenome_g__norank_f__Clostridiales_vadinBB60_group; OTU720</Data></Cell>
    <Cell ss:StyleID="s69"><Data ss:Type="String">d__Bacteria; k__norank; p__Tenericutes; c__Mollicutes; o__Mollicutes_RF9; f__norank_o__Mollicutes_RF9; g__norank_o__Mollicutes_RF9; s__uncultured_bacterium_g__norank_o__Mollicutes_RF9; OTU748</Data></Cell>
    <Cell ss:StyleID="s69"><Data ss:Type="String">d__Bacteria; k__norank; p__Firmicutes; c__Bacilli; o__Lactobacillales; f__Lactobacillaceae; g__Lactobacillus; s__Lactobacillus_sanfranciscensis_TMW_1.1304; OTU3409</Data></Cell>
    <Cell ss:StyleID="s69"><Data ss:Type="String">d__Bacteria; k__norank; p__Bacteroidetes; c__Bacteroidia; o__Bacteroidales; f__p-2534-18B5_gut_group; g__norank_f__p-2534-18B5_gut_group; s__uncultured_bacterium_g__norank_f__p-2534-18B5_gut_group; OTU1209</Data></Cell>
    <Cell ss:StyleID="s69"><Data ss:Type="String">d__Bacteria; k__norank; p__Spirochaetae; c__Spirochaetes; o__Spirochaetales; f__Spirochaetaceae; g__Treponema_2; s__unclassified_g__Treponema_2; OTU844</Data></Cell>
    <Cell ss:StyleID="s69"><Data ss:Type="String">d__Bacteria; k__norank; p__Firmicutes; c__Clostridia; o__Clostridiales; f__Lachnospiraceae; g__unclassified_f__Lachnospiraceae; s__unclassified_f__Lachnospiraceae; OTU559</Data></Cell>
    <Cell ss:StyleID="s69"><Data ss:Type="String">d__Bacteria; k__norank; p__Firmicutes; c__Clostridia; o__Clostridiales; f__Clostridiales_vadinBB60_group; g__norank_f__Clostridiales_vadinBB60_group; s__gut_metagenome_g__norank_f__Clostridiales_vadinBB60_group; OTU1198</Data></Cell>
    <Cell ss:StyleID="s69"><Data ss:Type="String">d__Bacteria; k__norank; p__Firmicutes; c__Clostridia; o__Clostridiales; f__Family_XIII; g__Family_XIII_UCG-001; s__uncultured_Anaerovorax_sp._g__Family_XIII_UCG-001; OTU3379</Data></Cell>
    <Cell ss:StyleID="s69"><Data ss:Type="String">d__Bacteria; k__norank; p__Verrucomicrobia; c__WCHB1-41; o__norank_c__WCHB1-41; f__norank_c__WCHB1-41; g__norank_c__WCHB1-41; s__unidentified_rumen_bacterium_RFP12; OTU2648</Data></Cell>
    <Cell ss:StyleID="s69"><Data ss:Type="String">d__Bacteria; k__norank; p__Bacteroidetes; c__Bacteroidia; o__Bacteroidales; f__Bacteroidaceae; g__Bacteroides; s__Bacteroides_plebeius; OTU3468</Data></Cell>
    <Cell ss:StyleID="s69"><Data ss:Type="String">d__Bacteria; k__norank; p__Tenericutes; c__Mollicutes; o__Mollicutes_RF9; f__norank_o__Mollicutes_RF9; g__norank_o__Mollicutes_RF9; s__uncultured_bacterium_g__norank_o__Mollicutes_RF9; OTU1111</Data></Cell>
    <Cell ss:StyleID="s69"><Data ss:Type="String">d__Bacteria; k__norank; p__Proteobacteria; c__Gammaproteobacteria; o__Pseudomonadales; f__Pseudomonadaceae; g__Pseudomonas; s__Pseudomonas_aeruginosa_g__Pseudomonas; OTU3133</Data></Cell>
    <Cell ss:StyleID="s69"><Data ss:Type="String">d__Bacteria; k__norank; p__Firmicutes; c__Clostridia; o__Clostridiales; f__Lachnospiraceae; g__Blautia; s__unclassified_g__Blautia; OTU763</Data></Cell>
    <Cell ss:StyleID="s69"><Data ss:Type="String">d__Bacteria; k__norank; p__Firmicutes; c__Clostridia; o__Clostridiales; f__Ruminococcaceae; g__unclassified_f__Ruminococcaceae; s__unclassified_f__Ruminococcaceae; OTU442</Data></Cell>
    <Cell ss:StyleID="s69"><Data ss:Type="String">d__Bacteria; k__norank; p__Tenericutes; c__Mollicutes; o__Mollicutes_RF9; f__norank_o__Mollicutes_RF9; g__norank_o__Mollicutes_RF9; s__unclassified_g__norank_o__Mollicutes_RF9; OTU440</Data></Cell>
    <Cell ss:StyleID="s69"><Data ss:Type="String">d__Bacteria; k__norank; p__Firmicutes; c__Clostridia; o__Clostridiales; f__Christensenellaceae; g__Christensenellaceae_R-7_group; s__unclassified_g__Christensenellaceae_R-7_group; OTU545</Data></Cell>
    <Cell ss:StyleID="s69"><Data ss:Type="String">d__Bacteria; k__norank; p__Firmicutes; c__Clostridia; o__Clostridiales; f__Ruminococcaceae; g__Ruminococcaceae_UCG-010; s__unclassified_g__Ruminococcaceae_UCG-010; OTU2640</Data></Cell>
    <Cell ss:StyleID="s69"><Data ss:Type="String">d__Bacteria; k__norank; p__Proteobacteria; c__Alphaproteobacteria; o__Rhodospirillales; f__Rhodospirillaceae; g__norank_f__Rhodospirillaceae; s__gut_metagenome_g__norank_f__Rhodospirillaceae; OTU1032</Data></Cell>
    <Cell ss:StyleID="s69"><Data ss:Type="String">d__Bacteria; k__norank; p__Firmicutes; c__Erysipelotrichia; o__Erysipelotrichales; f__Erysipelotrichaceae; g__unclassified_f__Erysipelotrichaceae; s__unclassified_f__Erysipelotrichaceae; OTU2850</Data></Cell>
    <Cell ss:StyleID="s69"><Data ss:Type="String">d__Bacteria; k__norank; p__Bacteroidetes; c__Bacteroidia; o__Bacteroidales; f__Prevotellaceae; g__Prevotella_2; s__uncultured_bacterium_g__Prevotella_2; OTU678</Data></Cell>
    <Cell ss:StyleID="s69"><Data ss:Type="String">d__Bacteria; k__norank; p__Firmicutes; c__Erysipelotrichia; o__Erysipelotrichales; f__Erysipelotrichaceae; g__Dielma; s__uncultured_bacterium_g__Dielma; OTU639</Data></Cell>
    <Cell ss:StyleID="s69"><Data ss:Type="String">d__Bacteria; k__norank; p__Firmicutes; c__Clostridia; o__Clostridiales; f__Ruminococcaceae; g__Ruminococcaceae_UCG-005; s__unclassified_g__Ruminococcaceae_UCG-005; OTU1123</Data></Cell>
    <Cell ss:StyleID="s69"><Data ss:Type="String">d__Bacteria; k__norank; p__Tenericutes; c__Mollicutes; o__Mollicutes_RF9; f__norank_o__Mollicutes_RF9; g__norank_o__Mollicutes_RF9; s__uncultured_Firmicutes_bacterium_g__norank_o__Mollicutes_RF9; OTU2887</Data></Cell>
    <Cell ss:StyleID="s69"><Data ss:Type="String">d__Bacteria; k__norank; p__Firmicutes; c__Clostridia; o__Clostridiales; f__Lachnospiraceae; g__Lachnospiraceae_UCG-004; s__uncultured_organism_g__Lachnospiraceae_UCG-004; OTU2821</Data></Cell>
    <Cell ss:StyleID="s69"><Data ss:Type="String">d__Bacteria; k__norank; p__Bacteroidetes; c__Bacteroidia; o__Bacteroidales; f__Bacteroidales_S24-7_group; g__norank_f__Bacteroidales_S24-7_group; s__uncultured_bacterium_g__norank_f__Bacteroidales_S24-7_group; OTU258</Data></Cell>
    <Cell ss:StyleID="s69"><Data ss:Type="String">d__Bacteria; k__norank; p__Firmicutes; c__Bacilli; o__Lactobacillales; f__Lactobacillaceae; g__Lactobacillus; s__unclassified_g__Lactobacillus; OTU2989</Data></Cell>
    <Cell ss:StyleID="s69"><Data ss:Type="String">d__Bacteria; k__norank; p__Acidobacteria; c__Acidobacteria; o__norank_c__Acidobacteria; f__norank_c__Acidobacteria; g__norank_c__Acidobacteria; s__unclassified_g__norank_c__Acidobacteria; OTU1998</Data></Cell>
    <Cell ss:StyleID="s69"><Data ss:Type="String">d__Bacteria; k__norank; p__Firmicutes; c__Bacilli; o__Lactobacillales; f__Lactobacillaceae; g__Lactobacillus; s__unclassified_g__Lactobacillus; OTU3107</Data></Cell>
    <Cell ss:StyleID="s69"><Data ss:Type="String">d__Bacteria; k__norank; p__Firmicutes; c__Clostridia; o__Clostridiales; f__Ruminococcaceae; g__Ruminococcus_1; s__unclassified_g__Ruminococcus_1; OTU2462</Data></Cell>
    <Cell ss:StyleID="s69"><Data ss:Type="String">d__Bacteria; k__norank; p__Firmicutes; c__Clostridia; o__Clostridiales; f__Ruminococcaceae; g__Ruminococcus_1; s__unclassified_g__Ruminococcus_1; OTU2464</Data></Cell>
    <Cell ss:StyleID="s69"><Data ss:Type="String">d__Bacteria; k__norank; p__Firmicutes; c__Clostridia; o__Clostridiales; f__Ruminococcaceae; g__Ruminiclostridium_5; s__uncultured_bacterium_g__Ruminiclostridium_5; OTU2534</Data></Cell>
    <Cell ss:StyleID="s69"><Data ss:Type="String">d__Bacteria; k__norank; p__Tenericutes; c__Mollicutes; o__Mollicutes_RF9; f__norank_o__Mollicutes_RF9; g__norank_o__Mollicutes_RF9; s__gut_metagenome_g__norank_o__Mollicutes_RF9; OTU642</Data></Cell>
    <Cell ss:StyleID="s69"><Data ss:Type="String">d__Bacteria; k__norank; p__Firmicutes; c__Clostridia; o__Clostridiales; f__Ruminococcaceae; g__Ruminococcaceae_UCG-010; s__unclassified_g__Ruminococcaceae_UCG-010; OTU1153</Data></Cell>
    <Cell ss:StyleID="s69"><Data ss:Type="String">d__Bacteria; k__norank; p__Bacteroidetes; c__Bacteroidia; o__Bacteroidales; f__Rikenellaceae; g__Rikenellaceae_RC9_gut_group; s__uncultured_bacterium_g__Rikenellaceae_RC9_gut_group; OTU846</Data></Cell>
    <Cell ss:StyleID="s69"><Data ss:Type="String">d__Bacteria; k__norank; p__Firmicutes; c__Clostridia; o__Clostridiales; f__Ruminococcaceae; g__Oscillospira; s__uncultured_bacterium_g__Oscillospira; OTU2897</Data></Cell>
    <Cell ss:StyleID="s69"><Data ss:Type="String">d__Bacteria; k__norank; p__Firmicutes; c__Clostridia; o__Clostridiales; f__Lachnospiraceae; g__Lachnospiraceae_AC2044_group; s__uncultured_bacterium_g__Lachnospiraceae_AC2044_group; OTU2700</Data></Cell>
    <Cell ss:StyleID="s69"><Data ss:Type="String">d__Bacteria; k__norank; p__Firmicutes; c__Clostridia; o__Clostridiales; f__Clostridiales_vadinBB60_group; g__norank_f__Clostridiales_vadinBB60_group; s__uncultured_bacterium_g__norank_f__Clostridiales_vadinBB60_group; OTU682</Data></Cell>
    <Cell ss:StyleID="s69"><Data ss:Type="String">d__Bacteria; k__norank; p__Firmicutes; c__Clostridia; o__Clostridiales; f__Clostridiales_vadinBB60_group; g__norank_f__Clostridiales_vadinBB60_group; s__uncultured_organism_g__norank_f__Clostridiales_vadinBB60_group; OTU668</Data></Cell>
    <Cell ss:StyleID="s69"><Data ss:Type="String">d__Bacteria; k__norank; p__Firmicutes; c__Erysipelotrichia; o__Erysipelotrichales; f__Erysipelotrichaceae; g__Allobaculum; s__uncultured_bacterium_g__Allobaculum; OTU2310</Data></Cell>
    <Cell ss:StyleID="s69"><Data ss:Type="String">d__Bacteria; k__norank; p__Firmicutes; c__Clostridia; o__Clostridiales; f__Ruminococcaceae; g__Ruminiclostridium_9; s__unclassified_g__Ruminiclostridium_9; OTU2483</Data></Cell>
    <Cell ss:StyleID="s69"><Data ss:Type="String">d__Bacteria; k__norank; p__Bacteroidetes; c__Bacteroidia; o__Bacteroidales; f__Bacteroidales_S24-7_group; g__norank_f__Bacteroidales_S24-7_group; s__uncultured_bacterium_g__norank_f__Bacteroidales_S24-7_group; OTU292</Data></Cell>
    <Cell ss:StyleID="s69"><Data ss:Type="String">d__Bacteria; k__norank; p__Firmicutes; c__Clostridia; o__Clostridiales; f__Christensenellaceae; g__Christensenellaceae_R-7_group; s__uncultured_Christensenellaceae_bacterium; OTU2571</Data></Cell>
    <Cell ss:StyleID="s69"><Data ss:Type="String">d__Bacteria; k__norank; p__Bacteroidetes; c__Bacteroidia; o__Bacteroidales; f__Bacteroidales_BS11_gut_group; g__norank_f__Bacteroidales_BS11_gut_group; s__uncultured_bacterium_g__norank_f__Bacteroidales_BS11_gut_group; OTU851</Data></Cell>
    <Cell ss:StyleID="s69"><Data ss:Type="String">d__Bacteria; k__norank; p__Firmicutes; c__Bacilli; o__Lactobacillales; f__Lactobacillaceae; g__Lactobacillus; s__Lactobacillus_vaginalis; OTU3004</Data></Cell>
    <Cell ss:StyleID="s69"><Data ss:Type="String">d__Bacteria; k__norank; p__Actinobacteria; c__Actinobacteria; o__Micrococcales; f__Micrococcaceae; g__Rothia; s__Rothia_nasimurium; OTU3109</Data></Cell>
    <Cell ss:StyleID="s69"><Data ss:Type="String">d__Bacteria; k__norank; p__Acidobacteria; c__Acidobacteria; o__norank_c__Acidobacteria; f__norank_c__Acidobacteria; g__norank_c__Acidobacteria; s__unclassified_g__norank_c__Acidobacteria; OTU1616</Data></Cell>
    <Cell ss:StyleID="s69"><Data ss:Type="String">d__Bacteria; k__norank; p__Firmicutes; c__Clostridia; o__Clostridiales; f__Ruminococcaceae; g__Ruminococcaceae_UCG-005; s__uncultured_rumen_bacterium_g__Ruminococcaceae_UCG-005; OTU1200</Data></Cell>
    <Cell ss:StyleID="s69"><Data ss:Type="String">d__Bacteria; k__norank; p__Firmicutes; c__Clostridia; o__Clostridiales; f__Ruminococcaceae; g__Ruminococcus_1; s__unclassified_g__Ruminococcus_1; OTU340</Data></Cell>
    <Cell ss:StyleID="s69"><Data ss:Type="String">d__Bacteria; k__norank; p__Firmicutes; c__Negativicutes; o__Selenomonadales; f__Veillonellaceae; g__Anaerovibrio; s__uncultured_bacterium_g__Anaerovibrio; OTU3558</Data></Cell>
    <Cell ss:StyleID="s69"><Data ss:Type="String">d__Bacteria; k__norank; p__Firmicutes; c__Clostridia; o__Clostridiales; f__Lachnospiraceae; g__unclassified_f__Lachnospiraceae; s__unclassified_f__Lachnospiraceae; OTU726</Data></Cell>
    <Cell ss:StyleID="s69"><Data ss:Type="String">d__Bacteria; k__norank; p__Fusobacteria; c__Fusobacteriia; o__Fusobacteriales; f__Fusobacteriaceae; g__Fusobacterium; s__unclassified_g__Fusobacterium; OTU3470</Data></Cell>
    <Cell ss:StyleID="s69"><Data ss:Type="String">d__Bacteria; k__norank; p__Bacteroidetes; c__Bacteroidia; o__Bacteroidales; f__Rikenellaceae; g__Rikenellaceae_RC9_gut_group; s__uncultured_bacterium_g__Rikenellaceae_RC9_gut_group; OTU2802</Data></Cell>
    <Cell ss:StyleID="s69"><Data ss:Type="String">d__Bacteria; k__norank; p__Firmicutes; c__Bacilli; o__Lactobacillales; f__Streptococcaceae; g__Streptococcus; s__Streptococcus_porci; OTU1107</Data></Cell>
    <Cell ss:StyleID="s69"><Data ss:Type="String">d__Bacteria; k__norank; p__Firmicutes; c__Erysipelotrichia; o__Erysipelotrichales; f__Erysipelotrichaceae; g__Erysipelotrichaceae_UCG-009; s__uncultured_rumen_bacterium_g__Erysipelotrichaceae_UCG-009; OTU3130</Data></Cell>
    <Cell ss:StyleID="s69"><Data ss:Type="String">d__Bacteria; k__norank; p__Acidobacteria; c__Acidobacteria; o__unclassified_c__Acidobacteria; f__unclassified_c__Acidobacteria; g__unclassified_c__Acidobacteria; s__unclassified_c__Acidobacteria; OTU1642</Data></Cell>
    <Cell ss:StyleID="s69"><Data ss:Type="String">d__Bacteria; k__norank; p__Bacteroidetes; c__Bacteroidia; o__Bacteroidales; f__Prevotellaceae; g__Prevotellaceae_NK3B31_group; s__uncultured_bacterium_g__Prevotellaceae_NK3B31_group; OTU1137</Data></Cell>
    <Cell ss:StyleID="s69"><Data ss:Type="String">d__Bacteria; k__norank; p__Firmicutes; c__Clostridia; o__Clostridiales; f__Lachnospiraceae; g__unclassified_f__Lachnospiraceae; s__unclassified_f__Lachnospiraceae; OTU1336</Data></Cell>
    <Cell ss:StyleID="s69"><Data ss:Type="String">d__Bacteria; k__norank; p__Firmicutes; c__Clostridia; o__Clostridiales; f__Ruminococcaceae; g__unclassified_f__Ruminococcaceae; s__unclassified_f__Ruminococcaceae; OTU3529</Data></Cell>
    <Cell ss:StyleID="s69"><Data ss:Type="String">d__Bacteria; k__norank; p__Bacteroidetes; c__Bacteroidia; o__Bacteroidales; f__Prevotellaceae; g__Prevotella_7; s__unidentified_rumen_bacterium_12-7; OTU581</Data></Cell>
    <Cell ss:StyleID="s69"><Data ss:Type="String">d__Bacteria; k__norank; p__Firmicutes; c__Negativicutes; o__Selenomonadales; f__Veillonellaceae; g__Veillonella; s__unclassified_g__Veillonella; OTU2666</Data></Cell>
    <Cell ss:StyleID="s69"><Data ss:Type="String">d__Bacteria; k__norank; p__Latescibacteria; c__norank_p__Latescibacteria; o__norank_p__Latescibacteria; f__norank_p__Latescibacteria; g__norank_p__Latescibacteria; s__unclassified_g__norank_p__Latescibacteria; OTU2026</Data></Cell>
    <Cell ss:StyleID="s69"><Data ss:Type="String">d__Bacteria; k__norank; p__Firmicutes; c__Clostridia; o__Clostridiales; f__Christensenellaceae; g__Christensenellaceae_R-7_group; s__human_gut_metagenome_g__Christensenellaceae_R-7_group; OTU635</Data></Cell>
    <Cell ss:StyleID="s69"><Data ss:Type="String">d__Bacteria; k__norank; p__Latescibacteria; c__norank_p__Latescibacteria; o__norank_p__Latescibacteria; f__norank_p__Latescibacteria; g__norank_p__Latescibacteria; s__unclassified_g__norank_p__Latescibacteria; OTU2023</Data></Cell>
    <Cell ss:StyleID="s69"><Data ss:Type="String">d__Bacteria; k__norank; p__Firmicutes; c__Clostridia; o__Clostridiales; f__Family_XIII; g__Anaerovorax; s__uncultured_bacterium_g__Anaerovorax; OTU1299</Data></Cell>
    <Cell ss:StyleID="s69"><Data ss:Type="String">d__Bacteria; k__norank; p__Bacteroidetes; c__Bacteroidia; o__Bacteroidales; f__Bacteroidales_S24-7_group; g__norank_f__Bacteroidales_S24-7_group; s__uncultured_bacterium_g__norank_f__Bacteroidales_S24-7_group; OTU66</Data></Cell>
    <Cell ss:StyleID="s69"><Data ss:Type="String">d__Bacteria; k__norank; p__Firmicutes; c__Clostridia; o__Clostridiales; f__Ruminococcaceae; g__Ruminococcaceae_UCG-014; s__gut_metagenome_g__Ruminococcaceae_UCG-014; OTU3226</Data></Cell>
    <Cell ss:StyleID="s69"><Data ss:Type="String">d__Bacteria; k__norank; p__Proteobacteria; c__Deltaproteobacteria; o__Bradymonadales; f__norank_o__Bradymonadales; g__norank_o__Bradymonadales; s__uncultured_rumen_bacterium_g__norank_o__Bradymonadales; OTU807</Data></Cell>
    <Cell ss:StyleID="s69"><Data ss:Type="String">d__Bacteria; k__norank; p__Acidobacteria; c__Acidobacteria; o__norank_c__Acidobacteria; f__norank_c__Acidobacteria; g__norank_c__Acidobacteria; s__uncultured_Acidobacteriales_bacterium_g__norank_c__Acidobacteria; OTU1305</Data></Cell>
    <Cell ss:StyleID="s69"><Data ss:Type="String">d__Bacteria; k__norank; p__Firmicutes; c__Clostridia; o__Clostridiales; f__Ruminococcaceae; g__Ruminococcaceae_UCG-005; s__human_gut_metagenome_g__Ruminococcaceae_UCG-005; OTU662</Data></Cell>
    <Cell ss:StyleID="s69"><Data ss:Type="String">d__Bacteria; k__norank; p__Bacteroidetes; c__Bacteroidia; o__Bacteroidales; f__Rikenellaceae; g__Rikenellaceae_RC9_gut_group; s__uncultured_beta_proteobacterium_g__Rikenellaceae_RC9_gut_group; OTU1042</Data></Cell>
    <Cell ss:StyleID="s69"><Data ss:Type="String">d__Bacteria; k__norank; p__Firmicutes; c__Clostridia; o__Clostridiales; f__Lachnospiraceae; g__unclassified_f__Lachnospiraceae; s__unclassified_f__Lachnospiraceae; OTU2358</Data></Cell>
    <Cell ss:StyleID="s69"><Data ss:Type="String">d__Bacteria; k__norank; p__Acidobacteria; c__Acidobacteria; o__norank_c__Acidobacteria; f__norank_c__Acidobacteria; g__norank_c__Acidobacteria; s__uncultured_Acidobacteria_bacterium_g__norank_c__Acidobacteria; OTU1521</Data></Cell>
    <Cell ss:StyleID="s69"><Data ss:Type="String">d__Bacteria; k__norank; p__Firmicutes; c__Clostridia; o__Clostridiales; f__Lachnospiraceae; g__unclassified_f__Lachnospiraceae; s__unclassified_f__Lachnospiraceae; OTU2351</Data></Cell>
    <Cell ss:StyleID="s69"><Data ss:Type="String">d__Bacteria; k__norank; p__Firmicutes; c__Clostridia; o__Clostridiales; f__Ruminococcaceae; g__Ruminococcaceae_NK4A214_group; s__uncultured_bacterium_g__Ruminococcaceae_NK4A214_group; OTU880</Data></Cell>
    <Cell ss:StyleID="s69"><Data ss:Type="String">d__Bacteria; k__norank; p__Firmicutes; c__Clostridia; o__Clostridiales; f__Ruminococcaceae; g__Ruminococcaceae_UCG-013; s__uncultured_bacterium_g__Ruminococcaceae_UCG-013; OTU2621</Data></Cell>
    <Cell ss:StyleID="s69"><Data ss:Type="String">d__Bacteria; k__norank; p__Firmicutes; c__Clostridia; o__Clostridiales; f__Lachnospiraceae; g__Blautia; s__Blautia_glucerasea; OTU3162</Data></Cell>
    <Cell ss:StyleID="s69"><Data ss:Type="String">d__Bacteria; k__norank; p__Firmicutes; c__Clostridia; o__Clostridiales; f__Ruminococcaceae; g__unclassified_f__Ruminococcaceae; s__unclassified_f__Ruminococcaceae; OTU3380</Data></Cell>
    <Cell ss:StyleID="s69"><Data ss:Type="String">d__Bacteria; k__norank; p__Firmicutes; c__Clostridia; o__Clostridiales; f__Ruminococcaceae; g__unclassified_f__Ruminococcaceae; s__unclassified_f__Ruminococcaceae; OTU946</Data></Cell>
    <Cell ss:StyleID="s69"><Data ss:Type="String">d__Bacteria; k__norank; p__Bacteroidetes; c__Bacteroidia; o__Bacteroidales; f__Porphyromonadaceae; g__Butyricimonas; s__unclassified_g__Butyricimonas; OTU3518</Data></Cell>
    <Cell ss:StyleID="s69"><Data ss:Type="String">d__Bacteria; k__norank; p__Spirochaetae; c__Spirochaetes; o__Spirochaetales; f__Spirochaetaceae; g__Treponema_2; s__Treponema_porcinum; OTU2891</Data></Cell>
    <Cell ss:StyleID="s69"><Data ss:Type="String">d__Bacteria; k__norank; p__Firmicutes; c__Clostridia; o__Clostridiales; f__Ruminococcaceae; g__[Eubacterium]_coprostanoligenes_group; s__Eubacterium_coprostanoligenes; OTU1016</Data></Cell>
    <Cell ss:StyleID="s69"><Data ss:Type="String">d__Bacteria; k__norank; p__Bacteroidetes; c__Bacteroidia; o__Bacteroidales; f__Prevotellaceae; g__Prevotellaceae_UCG-001; s__uncultured_rumen_bacterium_g__Prevotellaceae_UCG-001; OTU1099</Data></Cell>
    <Cell ss:StyleID="s69"><Data ss:Type="String">d__Bacteria; k__norank; p__Firmicutes; c__Clostridia; o__Clostridiales; f__Ruminococcaceae; g__unclassified_f__Ruminococcaceae; s__unclassified_f__Ruminococcaceae; OTU2499</Data></Cell>
    <Cell ss:StyleID="s69"><Data ss:Type="String">d__Bacteria; k__norank; p__Proteobacteria; c__Gammaproteobacteria; o__Aeromonadales; f__Succinivibrionaceae; g__Succinivibrio; s__unclassified_g__Succinivibrio; OTU943</Data></Cell>
    <Cell ss:StyleID="s69"><Data ss:Type="String">d__Bacteria; k__norank; p__Bacteroidetes; c__Bacteroidia; o__Bacteroidales; f__Bacteroidales_S24-7_group; g__norank_f__Bacteroidales_S24-7_group; s__unclassified_g__norank_f__Bacteroidales_S24-7_group; OTU1091</Data></Cell>
    <Cell ss:StyleID="s69"><Data ss:Type="String">d__Bacteria; k__norank; p__Proteobacteria; c__Alphaproteobacteria; o__Rhizobiales; f__KF-JG30-B3; g__norank_f__KF-JG30-B3; s__uncultured_bacterium_g__norank_f__KF-JG30-B3; OTU1723</Data></Cell>
    <Cell ss:StyleID="s69"><Data ss:Type="String">d__Bacteria; k__norank; p__Firmicutes; c__Clostridia; o__Clostridiales; f__Lachnospiraceae; g__Lachnospiraceae_UCG-006; s__unclassified_g__Lachnospiraceae_UCG-006; OTU3433</Data></Cell>
    <Cell ss:StyleID="s69"><Data ss:Type="String">d__Bacteria; k__norank; p__Firmicutes; c__Clostridia; o__Clostridiales; f__Clostridiaceae_1; g__Clostridium_sensu_stricto_2; s__uncultured_organism_g__Clostridium_sensu_stricto_2; OTU3071</Data></Cell>
    <Cell ss:StyleID="s69"><Data ss:Type="String">d__Bacteria; k__norank; p__Proteobacteria; c__Gammaproteobacteria; o__Pasteurellales; f__Pasteurellaceae; g__Actinobacillus; s__unclassified_g__Actinobacillus; OTU3073</Data></Cell>
    <Cell ss:StyleID="s69"><Data ss:Type="String">d__Bacteria; k__norank; p__Firmicutes; c__Clostridia; o__Clostridiales; f__Ruminococcaceae; g__Anaerotruncus; s__gut_metagenome_g__Anaerotruncus; OTU700</Data></Cell>
    <Cell ss:StyleID="s69"><Data ss:Type="String">d__Bacteria; k__norank; p__Bacteroidetes; c__Bacteroidia; o__Bacteroidales; f__Bacteroidales_S24-7_group; g__norank_f__Bacteroidales_S24-7_group; s__uncultured_bacterium_g__norank_f__Bacteroidales_S24-7_group; OTU1194</Data></Cell>
    <Cell ss:StyleID="s69"><Data ss:Type="String">d__Bacteria; k__norank; p__Firmicutes; c__Clostridia; o__Clostridiales; f__Lachnospiraceae; g__Lachnospiraceae_NK4A136_group; s__unclassified_g__Lachnospiraceae_NK4A136_group; OTU457</Data></Cell>
    <Cell ss:StyleID="s69"><Data ss:Type="String">d__Bacteria; k__norank; p__Firmicutes; c__Clostridia; o__Clostridiales; f__Ruminococcaceae; g__Ruminococcaceae_UCG-014; s__unclassified_g__Ruminococcaceae_UCG-014; OTU2574</Data></Cell>
    <Cell ss:StyleID="s69"><Data ss:Type="String">d__Bacteria; k__norank; p__Firmicutes; c__Clostridia; o__Clostridiales; f__Lachnospiraceae; g__Roseburia; s__unclassified_g__Roseburia; OTU2568</Data></Cell>
    <Cell ss:StyleID="s69"><Data ss:Type="String">d__Bacteria; k__norank; p__Firmicutes; c__Clostridia; o__Clostridiales; f__Ruminococcaceae; g__Ruminococcaceae_UCG-014; s__unclassified_g__Ruminococcaceae_UCG-014; OTU2577</Data></Cell>
    <Cell ss:StyleID="s69"><Data ss:Type="String">d__Bacteria; k__norank; p__Fusobacteria; c__Fusobacteriia; o__Fusobacteriales; f__Fusobacteriaceae; g__Fusobacterium; s__gut_metagenome_g__Fusobacterium; OTU3556</Data></Cell>
    <Cell ss:StyleID="s69"><Data ss:Type="String">d__Bacteria; k__norank; p__Spirochaetae; c__Spirochaetes; o__Spirochaetales; f__Spirochaetaceae; g__Sphaerochaeta; s__unclassified_g__Sphaerochaeta; OTU940</Data></Cell>
    <Cell ss:StyleID="s69"><Data ss:Type="String">d__Bacteria; k__norank; p__Firmicutes; c__Bacilli; o__Lactobacillales; f__Lactobacillaceae; g__Lactobacillus; s__unclassified_g__Lactobacillus; OTU3069</Data></Cell>
    <Cell ss:StyleID="s69"><Data ss:Type="String">d__Bacteria; k__norank; p__Firmicutes; c__Clostridia; o__Clostridiales; f__Lachnospiraceae; g__Anaerostipes; s__unclassified_g__Anaerostipes; OTU3310</Data></Cell>
    <Cell ss:StyleID="s69"><Data ss:Type="String">d__Bacteria; k__norank; p__Tenericutes; c__Mollicutes; o__Mollicutes_RF9; f__norank_o__Mollicutes_RF9; g__norank_o__Mollicutes_RF9; s__unclassified_g__norank_o__Mollicutes_RF9; OTU630</Data></Cell>
    <Cell ss:StyleID="s69"><Data ss:Type="String">d__Bacteria; k__norank; p__Acidobacteria; c__Acidobacteria; o__norank_c__Acidobacteria; f__norank_c__Acidobacteria; g__norank_c__Acidobacteria; s__unclassified_g__norank_c__Acidobacteria; OTU2085</Data></Cell>
    <Cell ss:StyleID="s69"><Data ss:Type="String">d__Bacteria; k__norank; p__Firmicutes; c__Clostridia; o__Clostridiales; f__Ruminococcaceae; g__Ruminococcaceae_UCG-010; s__unclassified_g__Ruminococcaceae_UCG-010; OTU2746</Data></Cell>
    <Cell ss:StyleID="s69"><Data ss:Type="String">d__Bacteria; k__norank; p__Firmicutes; c__Erysipelotrichia; o__Erysipelotrichales; f__Erysipelotrichaceae; g__Turicibacter; s__uncultured_bacterium_g__Turicibacter; OTU2506</Data></Cell>
    <Cell ss:StyleID="s69"><Data ss:Type="String">d__Bacteria; k__norank; p__Firmicutes; c__Clostridia; o__Clostridiales; f__Peptococcaceae; g__norank_f__Peptococcaceae; s__uncultured_organism_g__norank_f__Peptococcaceae; OTU625</Data></Cell>
    <Cell ss:StyleID="s69"><Data ss:Type="String">d__Bacteria; k__norank; p__Firmicutes; c__Clostridia; o__Clostridiales; f__Ruminococcaceae; g__Ruminococcus_1; s__unclassified_g__Ruminococcus_1; OTU2527</Data></Cell>
    <Cell ss:StyleID="s69"><Data ss:Type="String">d__Bacteria; k__norank; p__Firmicutes; c__Clostridia; o__Clostridiales; f__Lachnospiraceae; g__norank_f__Lachnospiraceae; s__unclassified_g__norank_f__Lachnospiraceae; OTU665</Data></Cell>
    <Cell ss:StyleID="s69"><Data ss:Type="String">d__Bacteria; k__norank; p__Firmicutes; c__Clostridia; o__Clostridiales; f__Lachnospiraceae; g__Lachnospira; s__unclassified_g__Lachnospira; OTU2827</Data></Cell>
    <Cell ss:StyleID="s69"><Data ss:Type="String">d__Bacteria; k__norank; p__Firmicutes; c__Clostridia; o__Clostridiales; f__Ruminococcaceae; g__unclassified_f__Ruminococcaceae; s__unclassified_f__Ruminococcaceae; OTU1062</Data></Cell>
    <Cell ss:StyleID="s69"><Data ss:Type="String">d__Bacteria; k__norank; p__Proteobacteria; c__Betaproteobacteria; o__Nitrosomonadales; f__Nitrosomonadaceae; g__norank_f__Nitrosomonadaceae; s__unclassified_g__norank_f__Nitrosomonadaceae; OTU1725</Data></Cell>
    <Cell ss:StyleID="s69"><Data ss:Type="String">d__Bacteria; k__norank; p__Firmicutes; c__Erysipelotrichia; o__Erysipelotrichales; f__Erysipelotrichaceae; g__Sharpea; s__uncultured_bacterium_g__Sharpea; OTU704</Data></Cell>
    <Cell ss:StyleID="s69"><Data ss:Type="String">d__Bacteria; k__norank; p__Bacteroidetes; c__Bacteroidia; o__Bacteroidales; f__Rikenellaceae; g__Rikenellaceae_RC9_gut_group; s__uncultured_bacterium_g__Rikenellaceae_RC9_gut_group; OTU1119</Data></Cell>
    <Cell ss:StyleID="s69"><Data ss:Type="String">d__Bacteria; k__norank; p__Firmicutes; c__Clostridia; o__Clostridiales; f__Ruminococcaceae; g__Oscillospira; s__uncultured_bacterium_g__Oscillospira; OTU2958</Data></Cell>
    <Cell ss:StyleID="s69"><Data ss:Type="String">d__Bacteria; k__norank; p__Bacteroidetes; c__Bacteroidia; o__Bacteroidales; f__Bacteroidales_RF16_group; g__norank_f__Bacteroidales_RF16_group; s__uncultured_bacterium_g__norank_f__Bacteroidales_RF16_group; OTU777</Data></Cell>
    <Cell ss:StyleID="s69"><Data ss:Type="String">d__Bacteria; k__norank; p__Firmicutes; c__Clostridia; o__Clostridiales; f__Lachnospiraceae; g__unclassified_f__Lachnospiraceae; s__unclassified_f__Lachnospiraceae; OTU2168</Data></Cell>
    <Cell ss:StyleID="s69"><Data ss:Type="String">d__Bacteria; k__norank; p__Bacteroidetes; c__Bacteroidia; o__Bacteroidales; f__Prevotellaceae; g__Alloprevotella; s__Prevotella_sp._canine_oral_taxon_282; OTU778</Data></Cell>
    <Cell ss:StyleID="s69"><Data ss:Type="String">d__Bacteria; k__norank; p__Firmicutes; c__Bacilli; o__Lactobacillales; f__Lactobacillaceae; g__Lactobacillus; s__unclassified_g__Lactobacillus; OTU776</Data></Cell>
    <Cell ss:StyleID="s69"><Data ss:Type="String">d__Bacteria; k__norank; p__Spirochaetae; c__Spirochaetes; o__Spirochaetales; f__Spirochaetaceae; g__Treponema_2; s__unclassified_g__Treponema_2; OTU1087</Data></Cell>
    <Cell ss:StyleID="s69"><Data ss:Type="String">d__Bacteria; k__norank; p__Firmicutes; c__Clostridia; o__Clostridiales; f__Lachnospiraceae; g__unclassified_f__Lachnospiraceae; s__unclassified_f__Lachnospiraceae; OTU2768</Data></Cell>
    <Cell ss:StyleID="s69"><Data ss:Type="String">d__Bacteria; k__norank; p__Firmicutes; c__Clostridia; o__Clostridiales; f__Ruminococcaceae; g__Ruminococcaceae_UCG-004; s__uncultured_bacterium_g__Ruminococcaceae_UCG-004; OTU3335</Data></Cell>
    <Cell ss:StyleID="s69"><Data ss:Type="String">d__Bacteria; k__norank; p__Firmicutes; c__Clostridia; o__Clostridiales; f__Ruminococcaceae; g__Ruminococcaceae_UCG-005; s__unclassified_g__Ruminococcaceae_UCG-005; OTU647</Data></Cell>
    <Cell ss:StyleID="s69"><Data ss:Type="String">d__Bacteria; k__norank; p__Firmicutes; c__Clostridia; o__Clostridiales; f__Lachnospiraceae; g__norank_f__Lachnospiraceae; s__Clostridium_sp._AT5; OTU2366</Data></Cell>
    <Cell ss:StyleID="s69"><Data ss:Type="String">d__Bacteria; k__norank; p__Firmicutes; c__Clostridia; o__Clostridiales; f__Ruminococcaceae; g__Anaerotruncus; s__unclassified_g__Anaerotruncus; OTU1004</Data></Cell>
    <Cell ss:StyleID="s69"><Data ss:Type="String">d__Bacteria; k__norank; p__Firmicutes; c__Erysipelotrichia; o__Erysipelotrichales; f__Erysipelotrichaceae; g__Catenisphaera; s__uncultured_rumen_bacterium_g__Catenisphaera; OTU3337</Data></Cell>
    <Cell ss:StyleID="s69"><Data ss:Type="String">d__Bacteria; k__norank; p__Bacteroidetes; c__Bacteroidia; o__Bacteroidales; f__Porphyromonadaceae; g__Parabacteroides; s__Parabacteroides_merdae; OTU3562</Data></Cell>
    <Cell ss:StyleID="s69"><Data ss:Type="String">d__Bacteria; k__norank; p__Firmicutes; c__Clostridia; o__Clostridiales; f__Lachnospiraceae; g__Tyzzerella; s__uncultured_organism_g__Tyzzerella; OTU3097</Data></Cell>
    <Cell ss:StyleID="s69"><Data ss:Type="String">d__Bacteria; k__norank; p__Bacteroidetes; c__Bacteroidia; o__Bacteroidales; f__Bacteroidales_S24-7_group; g__norank_f__Bacteroidales_S24-7_group; s__uncultured_bacterium_g__norank_f__Bacteroidales_S24-7_group; OTU2761</Data></Cell>
    <Cell ss:StyleID="s69"><Data ss:Type="String">d__Bacteria; k__norank; p__Tenericutes; c__Mollicutes; o__Mollicutes_RF9; f__norank_o__Mollicutes_RF9; g__norank_o__Mollicutes_RF9; s__unclassified_g__norank_o__Mollicutes_RF9; OTU376</Data></Cell>
    <Cell ss:StyleID="s69"><Data ss:Type="String">d__Bacteria; k__norank; p__Bacteroidetes; c__Bacteroidia; o__Bacteroidales; f__Prevotellaceae; g__Alloprevotella; s__uncultured_bacterium_g__Alloprevotella; OTU687</Data></Cell>
    <Cell ss:StyleID="s69"><Data ss:Type="String">d__Bacteria; k__norank; p__Bacteroidetes; c__Bacteroidia; o__Bacteroidales; f__Bacteroidales_S24-7_group; g__norank_f__Bacteroidales_S24-7_group; s__uncultured_bacterium_g__norank_f__Bacteroidales_S24-7_group; OTU2309</Data></Cell>
    <Cell ss:StyleID="s69"><Data ss:Type="String">d__Bacteria; k__norank; p__Firmicutes; c__Clostridia; o__Clostridiales; f__Lachnospiraceae; g__[Eubacterium]_hallii_group; s__uncultured_organism_g__[Eubacterium]_hallii_group; OTU3267</Data></Cell>
    <Cell ss:StyleID="s69"><Data ss:Type="String">d__Bacteria; k__norank; p__Firmicutes; c__Clostridia; o__Clostridiales; f__Family_XIII; g__[Eubacterium]_nodatum_group; s__unclassified_g__[Eubacterium]_nodatum_group; OTU2808</Data></Cell>
    <Cell ss:StyleID="s69"><Data ss:Type="String">d__Bacteria; k__norank; p__Proteobacteria; c__Epsilonproteobacteria; o__Campylobacterales; f__Campylobacteraceae; g__Campylobacter; s__unclassified_g__Campylobacter; OTU3571</Data></Cell>
    <Cell ss:StyleID="s69"><Data ss:Type="String">d__Bacteria; k__norank; p__Firmicutes; c__Clostridia; o__Clostridiales; f__Lachnospiraceae; g__Roseburia; s__unclassified_g__Roseburia; OTU655</Data></Cell>
    <Cell ss:StyleID="s69"><Data ss:Type="String">d__Bacteria; k__norank; p__Proteobacteria; c__Deltaproteobacteria; o__Desulfovibrionales; f__Desulfovibrionaceae; g__unclassified_f__Desulfovibrionaceae; s__unclassified_f__Desulfovibrionaceae; OTU626</Data></Cell>
    <Cell ss:StyleID="s69"><Data ss:Type="String">d__Bacteria; k__norank; p__Tenericutes; c__Mollicutes; o__NB1-n; f__norank_o__NB1-n; g__norank_o__NB1-n; s__uncultured_bacterium_g__norank_o__NB1-n; OTU1155</Data></Cell>
    <Cell ss:StyleID="s69"><Data ss:Type="String">d__Bacteria; k__norank; p__Bacteroidetes; c__Bacteroidia; o__Bacteroidales; f__Bacteroidales_S24-7_group; g__norank_f__Bacteroidales_S24-7_group; s__uncultured_bacterium_g__norank_f__Bacteroidales_S24-7_group; OTU3497</Data></Cell>
    <Cell ss:StyleID="s69"><Data ss:Type="String">d__Bacteria; k__norank; p__Bacteroidetes; c__Bacteroidia; o__Bacteroidales; f__Bacteroidales_S24-7_group; g__norank_f__Bacteroidales_S24-7_group; s__unclassified_g__norank_f__Bacteroidales_S24-7_group; OTU535</Data></Cell>
    <Cell ss:StyleID="s69"><Data ss:Type="String">d__Bacteria; k__norank; p__Acidobacteria; c__Acidobacteria; o__norank_c__Acidobacteria; f__norank_c__Acidobacteria; g__norank_c__Acidobacteria; s__unclassified_g__norank_c__Acidobacteria; OTU1471</Data></Cell>
    <Cell ss:StyleID="s69"><Data ss:Type="String">d__Bacteria; k__norank; p__Firmicutes; c__Clostridia; o__Clostridiales; f__Ruminococcaceae; g__Ruminococcaceae_UCG-010; s__unclassified_g__Ruminococcaceae_UCG-010; OTU3175</Data></Cell>
    <Cell ss:StyleID="s69"><Data ss:Type="String">d__Bacteria; k__norank; p__Firmicutes; c__Clostridia; o__Clostridiales; f__Ruminococcaceae; g__unclassified_f__Ruminococcaceae; s__unclassified_f__Ruminococcaceae; OTU275</Data></Cell>
    <Cell ss:StyleID="s69"><Data ss:Type="String">d__Bacteria; k__norank; p__Bacteroidetes; c__Bacteroidia; o__Bacteroidales; f__Bacteroidales_S24-7_group; g__norank_f__Bacteroidales_S24-7_group; s__uncultured_bacterium_g__norank_f__Bacteroidales_S24-7_group; OTU3166</Data></Cell>
    <Cell ss:StyleID="s69"><Data ss:Type="String">d__Bacteria; k__norank; p__Firmicutes; c__Erysipelotrichia; o__Erysipelotrichales; f__Erysipelotrichaceae; g__Erysipelotrichaceae_UCG-004; s__uncultured_bacterium_g__Erysipelotrichaceae_UCG-004; OTU2908</Data></Cell>
    <Cell ss:StyleID="s69"><Data ss:Type="String">d__Bacteria; k__norank; p__Bacteroidetes; c__Bacteroidia; o__Bacteroidales; f__Bacteroidales_S24-7_group; g__norank_f__Bacteroidales_S24-7_group; s__uncultured_bacterium_g__norank_f__Bacteroidales_S24-7_group; OTU2544</Data></Cell>
    <Cell ss:StyleID="s69"><Data ss:Type="String">d__Bacteria; k__norank; p__Bacteroidetes; c__Bacteroidia; o__Bacteroidales; f__Bacteroidales_S24-7_group; g__norank_f__Bacteroidales_S24-7_group; s__uncultured_bacterium_g__norank_f__Bacteroidales_S24-7_group; OTU3545</Data></Cell>
    <Cell ss:StyleID="s69"><Data ss:Type="String">d__Bacteria; k__norank; p__Proteobacteria; c__Betaproteobacteria; o__Burkholderiales; f__Alcaligenaceae; g__Sutterella; s__uncultured_bacterium_g__Sutterella; OTU3516</Data></Cell>
    <Cell ss:StyleID="s69"><Data ss:Type="String">d__Bacteria; k__norank; p__Firmicutes; c__Clostridia; o__Clostridiales; f__Lachnospiraceae; g__[Ruminococcus]_torques_group; s__unclassified_g__[Ruminococcus]_torques_group; OTU3066</Data></Cell>
    <Cell ss:StyleID="s69"><Data ss:Type="String">d__Bacteria; k__norank; p__Bacteroidetes; c__Bacteroidia; o__Bacteroidales; f__Bacteroidales_RF16_group; g__norank_f__Bacteroidales_RF16_group; s__uncultured_rumen_bacterium_g__norank_f__Bacteroidales_RF16_group; OTU2770</Data></Cell>
    <Cell ss:StyleID="s69"><Data ss:Type="String">d__Bacteria; k__norank; p__Firmicutes; c__Clostridia; o__Clostridiales; f__Peptostreptococcaceae; g__Terrisporobacter; s__uncultured_organism_g__Terrisporobacter; OTU2922</Data></Cell>
    <Cell ss:StyleID="s69"><Data ss:Type="String">d__Bacteria; k__norank; p__Bacteroidetes; c__Bacteroidia; o__Bacteroidales; f__Bacteroidaceae; g__Bacteroides; s__unclassified_g__Bacteroides; OTU3214</Data></Cell>
    <Cell ss:StyleID="s69"><Data ss:Type="String">d__Bacteria; k__norank; p__Firmicutes; c__Clostridia; o__Clostridiales; f__Ruminococcaceae; g__Ruminococcaceae_UCG-010; s__uncultured_organism_g__Ruminococcaceae_UCG-010; OTU1052</Data></Cell>
    <Cell ss:StyleID="s69"><Data ss:Type="String">d__Bacteria; k__norank; p__Bacteroidetes; c__Bacteroidia; o__Bacteroidales; f__Bacteroidaceae; g__Bacteroides; s__unclassified_g__Bacteroides; OTU3218</Data></Cell>
    <Cell ss:StyleID="s69"><Data ss:Type="String">d__Bacteria; k__norank; p__Proteobacteria; c__Gammaproteobacteria; o__Enterobacteriales; f__Enterobacteriaceae; g__Escherichia-Shigella; s__unclassified_g__Escherichia-Shigella; OTU3445</Data></Cell>
    <Cell ss:StyleID="s69"><Data ss:Type="String">d__Bacteria; k__norank; p__Acidobacteria; c__Acidobacteria; o__norank_c__Acidobacteria; f__norank_c__Acidobacteria; g__norank_c__Acidobacteria; s__unclassified_g__norank_c__Acidobacteria; OTU2668</Data></Cell>
    <Cell ss:StyleID="s69"><Data ss:Type="String">d__Bacteria; k__norank; p__Firmicutes; c__Clostridia; o__Clostridiales; f__Ruminococcaceae; g__Anaerotruncus; s__Anaerotruncus_colihominis_DSM_17241; OTU3030</Data></Cell>
    <Cell ss:StyleID="s69"><Data ss:Type="String">d__Bacteria; k__norank; p__Firmicutes; c__Clostridia; o__Clostridiales; f__Ruminococcaceae; g__norank_f__Ruminococcaceae; s__unclassified_g__norank_f__Ruminococcaceae; OTU848</Data></Cell>
    <Cell ss:StyleID="s69"><Data ss:Type="String">d__Bacteria; k__norank; p__Firmicutes; c__Clostridia; o__Clostridiales; f__Ruminococcaceae; g__Ruminococcaceae_UCG-002; s__uncultured_organism_g__Ruminococcaceae_UCG-002; OTU804</Data></Cell>
    <Cell ss:StyleID="s69"><Data ss:Type="String">d__Bacteria; k__norank; p__Firmicutes; c__Clostridia; o__Clostridiales; f__Lachnospiraceae; g__Coprococcus_3; s__unclassified_g__Coprococcus_3; OTU2702</Data></Cell>
    <Cell ss:StyleID="s69"><Data ss:Type="String">d__Bacteria; k__norank; p__Firmicutes; c__Clostridia; o__Clostridiales; f__Lachnospiraceae; g__Butyrivibrio; s__uncultured_bacterium_g__Butyrivibrio; OTU2862</Data></Cell>
    <Cell ss:StyleID="s69"><Data ss:Type="String">d__Bacteria; k__norank; p__Tenericutes; c__Mollicutes; o__Mollicutes_RF9; f__norank_o__Mollicutes_RF9; g__norank_o__Mollicutes_RF9; s__unclassified_g__norank_o__Mollicutes_RF9; OTU934</Data></Cell>
    <Cell ss:StyleID="s69"><Data ss:Type="String">d__Bacteria; k__norank; p__Bacteroidetes; c__Bacteroidia; o__Bacteroidales; f__Prevotellaceae; g__Alloprevotella; s__unclassified_g__Alloprevotella; OTU1014</Data></Cell>
    <Cell ss:StyleID="s69"><Data ss:Type="String">d__Bacteria; k__norank; p__Fusobacteria; c__Fusobacteriia; o__Fusobacteriales; f__Fusobacteriaceae; g__Fusobacterium; s__unclassified_g__Fusobacterium; OTU94</Data></Cell>
    <Cell ss:StyleID="s69"><Data ss:Type="String">d__Bacteria; k__norank; p__Firmicutes; c__Clostridia; o__Clostridiales; f__Christensenellaceae; g__Christensenellaceae_R-7_group; s__unclassified_g__Christensenellaceae_R-7_group; OTU853</Data></Cell>
    <Cell ss:StyleID="s69"><Data ss:Type="String">d__Bacteria; k__norank; p__Proteobacteria; c__Gammaproteobacteria; o__Xanthomonadales; f__Xanthomonadaceae; g__Lysobacter; s__Lysobacter_yangpyeongensis; OTU238</Data></Cell>
    <Cell ss:StyleID="s69"><Data ss:Type="String">d__Bacteria; k__norank; p__unclassified_k__norank; c__unclassified_k__norank; o__unclassified_k__norank; f__unclassified_k__norank; g__unclassified_k__norank; s__unclassified_k__norank; OTU869</Data></Cell>
    <Cell ss:StyleID="s69"><Data ss:Type="String">d__Bacteria; k__norank; p__Firmicutes; c__Clostridia; o__Clostridiales; f__Ruminococcaceae; g__Ruminococcaceae_UCG-010; s__uncultured_bacterium_g__Ruminococcaceae_UCG-010; OTU2504</Data></Cell>
    <Cell ss:StyleID="s69"><Data ss:Type="String">d__Bacteria; k__norank; p__Tenericutes; c__Mollicutes; o__Mollicutes_RF9; f__norank_o__Mollicutes_RF9; g__norank_o__Mollicutes_RF9; s__uncultured_organism_g__norank_o__Mollicutes_RF9; OTU85</Data></Cell>
    <Cell ss:StyleID="s69"><Data ss:Type="String">d__Bacteria; k__norank; p__Firmicutes; c__Clostridia; o__Clostridiales; f__Lachnospiraceae; g__norank_f__Lachnospiraceae; s__unclassified_g__norank_f__Lachnospiraceae; OTU2473</Data></Cell>
    <Cell ss:StyleID="s69"><Data ss:Type="String">d__Bacteria; k__norank; p__Firmicutes; c__Clostridia; o__Clostridiales; f__Ruminococcaceae; g__Ruminococcaceae_UCG-010; s__unclassified_g__Ruminococcaceae_UCG-010; OTU1132</Data></Cell>
    <Cell ss:StyleID="s69"><Data ss:Type="String">d__Bacteria; k__norank; p__Firmicutes; c__Clostridia; o__Clostridiales; f__Clostridiales_vadinBB60_group; g__norank_f__Clostridiales_vadinBB60_group; s__uncultured_bacterium_g__norank_f__Clostridiales_vadinBB60_group; OTU3340</Data></Cell>
    <Cell ss:StyleID="s69"><Data ss:Type="String">d__Bacteria; k__norank; p__Firmicutes; c__Bacilli; o__Lactobacillales; f__Lactobacillaceae; g__Lactobacillus; s__unclassified_g__Lactobacillus; OTU2847</Data></Cell>
    <Cell ss:StyleID="s69"><Data ss:Type="String">d__Bacteria; k__norank; p__Bacteroidetes; c__Bacteroidia; o__Bacteroidales; f__Bacteroidales_S24-7_group; g__norank_f__Bacteroidales_S24-7_group; s__uncultured_bacterium_g__norank_f__Bacteroidales_S24-7_group; OTU689</Data></Cell>
    <Cell ss:StyleID="s69"><Data ss:Type="String">d__Bacteria; k__norank; p__Bacteroidetes; c__Bacteroidia; o__Bacteroidales; f__Prevotellaceae; g__unclassified_f__Prevotellaceae; s__unclassified_f__Prevotellaceae; OTU148</Data></Cell>
    <Cell ss:StyleID="s69"><Data ss:Type="String">d__Bacteria; k__norank; p__Firmicutes; c__Clostridia; o__Clostridiales; f__Ruminococcaceae; g__Ruminococcaceae_UCG-005; s__unclassified_g__Ruminococcaceae_UCG-005; OTU2795</Data></Cell>
    <Cell ss:StyleID="s69"><Data ss:Type="String">d__Bacteria; k__norank; p__Firmicutes; c__Erysipelotrichia; o__Erysipelotrichales; f__Erysipelotrichaceae; g__Erysipelotrichaceae_UCG-006; s__uncultured_compost_bacterium_g__Erysipelotrichaceae_UCG-006; OTU7</Data></Cell>
    <Cell ss:StyleID="s69"><Data ss:Type="String">d__Bacteria; k__norank; p__Firmicutes; c__Clostridia; o__Clostridiales; f__Lachnospiraceae; g__[Ruminococcus]_gauvreauii_group; s__uncultured_rumen_bacterium_g__[Ruminococcus]_gauvreauii_group; OTU3161</Data></Cell>
    <Cell ss:StyleID="s69"><Data ss:Type="String">d__Bacteria; k__norank; p__Firmicutes; c__Clostridia; o__Clostridiales; f__Lachnospiraceae; g__Roseburia; s__unclassified_g__Roseburia; OTU811</Data></Cell>
    <Cell ss:StyleID="s69"><Data ss:Type="String">d__Bacteria; k__norank; p__Firmicutes; c__Clostridia; o__Clostridiales; f__Lachnospiraceae; g__unclassified_f__Lachnospiraceae; s__unclassified_f__Lachnospiraceae; OTU543</Data></Cell>
    <Cell ss:StyleID="s69"><Data ss:Type="String">d__Bacteria; k__norank; p__Bacteroidetes; c__Cytophagia; o__Cytophagales; f__Cytophagaceae; g__norank_f__Cytophagaceae; s__unclassified_g__norank_f__Cytophagaceae; OTU1630</Data></Cell>
    <Cell ss:StyleID="s69"><Data ss:Type="String">d__Bacteria; k__norank; p__Firmicutes; c__Clostridia; o__Clostridiales; f__Ruminococcaceae; g__[Eubacterium]_coprostanoligenes_group; s__unclassified_g__[Eubacterium]_coprostanoligenes_group; OTU629</Data></Cell>
    <Cell ss:StyleID="s69"><Data ss:Type="String">d__Bacteria; k__norank; p__Firmicutes; c__Erysipelotrichia; o__Erysipelotrichales; f__Erysipelotrichaceae; g__Erysipelotrichaceae_UCG-004; s__uncultured_bacterium_g__Erysipelotrichaceae_UCG-004; OTU3396</Data></Cell>
    <Cell ss:StyleID="s69"><Data ss:Type="String">d__Bacteria; k__norank; p__Firmicutes; c__Clostridia; o__Clostridiales; f__Lachnospiraceae; g__norank_f__Lachnospiraceae; s__Clostridiales_bacterium_CHKCI001; OTU1096</Data></Cell>
    <Cell ss:StyleID="s69"><Data ss:Type="String">d__Bacteria; k__norank; p__Firmicutes; c__Clostridia; o__Clostridiales; f__Ruminococcaceae; g__Ruminococcus_1; s__unclassified_g__Ruminococcus_1; OTU2631</Data></Cell>
    <Cell ss:StyleID="s69"><Data ss:Type="String">d__Bacteria; k__norank; p__Firmicutes; c__Clostridia; o__Clostridiales; f__unclassified_o__Clostridiales; g__unclassified_o__Clostridiales; s__unclassified_o__Clostridiales; OTU722</Data></Cell>
    <Cell ss:StyleID="s69"><Data ss:Type="String">d__Bacteria; k__norank; p__Bacteroidetes; c__Bacteroidia; o__Bacteroidales; f__Bacteroidales_S24-7_group; g__norank_f__Bacteroidales_S24-7_group; s__uncultured_bacterium_g__norank_f__Bacteroidales_S24-7_group; OTU332</Data></Cell>
    <Cell ss:StyleID="s69"><Data ss:Type="String">d__Bacteria; k__norank; p__Proteobacteria; c__Betaproteobacteria; o__TRA3-20; f__norank_o__TRA3-20; g__norank_o__TRA3-20; s__unclassified_g__norank_o__TRA3-20; OTU2132</Data></Cell>
    <Cell ss:StyleID="s69"><Data ss:Type="String">d__Bacteria; k__norank; p__Bacteroidetes; c__Bacteroidia; o__Bacteroidales; f__Bacteroidales_S24-7_group; g__norank_f__Bacteroidales_S24-7_group; s__uncultured_bacterium_g__norank_f__Bacteroidales_S24-7_group; OTU334</Data></Cell>
    <Cell ss:StyleID="s69"><Data ss:Type="String">d__Bacteria; k__norank; p__Firmicutes; c__Clostridia; o__Clostridiales; f__Lachnospiraceae; g__unclassified_f__Lachnospiraceae; s__unclassified_f__Lachnospiraceae; OTU2180</Data></Cell>
    <Cell ss:StyleID="s69"><Data ss:Type="String">d__Bacteria; k__norank; p__Firmicutes; c__Clostridia; o__Clostridiales; f__Ruminococcaceae; g__Ruminococcaceae_UCG-014; s__uncultured_rumen_bacterium_g__Ruminococcaceae_UCG-014; OTU2592</Data></Cell>
    <Cell ss:StyleID="s69"><Data ss:Type="String">d__Bacteria; k__norank; p__Bacteroidetes; c__Bacteroidia; o__Bacteroidales; f__Prevotellaceae; g__unclassified_f__Prevotellaceae; s__unclassified_f__Prevotellaceae; OTU857</Data></Cell>
    <Cell ss:StyleID="s69"><Data ss:Type="String">d__Bacteria; k__norank; p__Bacteroidetes; c__Bacteroidia; o__Bacteroidales; f__Porphyromonadaceae; g__Odoribacter; s__uncultured_bacterium_g__Odoribacter; OTU957</Data></Cell>
    <Cell ss:StyleID="s69"><Data ss:Type="String">d__Bacteria; k__norank; p__Tenericutes; c__Mollicutes; o__Mollicutes_RF9; f__norank_o__Mollicutes_RF9; g__norank_o__Mollicutes_RF9; s__unclassified_g__norank_o__Mollicutes_RF9; OTU2842</Data></Cell>
    <Cell ss:StyleID="s69"><Data ss:Type="String">d__Bacteria; k__norank; p__Firmicutes; c__Clostridia; o__Clostridiales; f__Ruminococcaceae; g__Oscillospira; s__uncultured_rumen_bacterium_g__Oscillospira; OTU356</Data></Cell>
    <Cell ss:StyleID="s69"><Data ss:Type="String">d__Bacteria; k__norank; p__Tenericutes; c__Mollicutes; o__Mollicutes_RF9; f__norank_o__Mollicutes_RF9; g__norank_o__Mollicutes_RF9; s__uncultured_bacterium_g__norank_o__Mollicutes_RF9; OTU261</Data></Cell>
    <Cell ss:StyleID="s69"><Data ss:Type="String">d__Bacteria; k__norank; p__Firmicutes; c__Clostridia; o__Clostridiales; f__Lachnospiraceae; g__Lachnospiraceae_NK4A136_group; s__unclassified_g__Lachnospiraceae_NK4A136_group; OTU2570</Data></Cell>
    <Cell ss:StyleID="s69"><Data ss:Type="String">d__Bacteria; k__norank; p__Firmicutes; c__Clostridia; o__Clostridiales; f__Lachnospiraceae; g__Lachnospiraceae_NK4A136_group; s__unclassified_g__Lachnospiraceae_NK4A136_group; OTU2572</Data></Cell>
    <Cell ss:StyleID="s69"><Data ss:Type="String">d__Bacteria; k__norank; p__Firmicutes; c__Clostridia; o__Clostridiales; f__Lachnospiraceae; g__unclassified_f__Lachnospiraceae; s__unclassified_f__Lachnospiraceae; OTU2438</Data></Cell>
    <Cell ss:StyleID="s69"><Data ss:Type="String">d__Bacteria; k__norank; p__Firmicutes; c__Clostridia; o__Clostridiales; f__Lachnospiraceae; g__Fusicatenibacter; s__uncultured_organism_g__Fusicatenibacter; OTU2450</Data></Cell>
    <Cell ss:StyleID="s69"><Data ss:Type="String">d__Bacteria; k__norank; p__Firmicutes; c__Clostridia; o__Clostridiales; f__Lachnospiraceae; g__unclassified_f__Lachnospiraceae; s__unclassified_f__Lachnospiraceae; OTU2340</Data></Cell>
    <Cell ss:StyleID="s69"><Data ss:Type="String">d__Bacteria; k__norank; p__Firmicutes; c__Clostridia; o__Clostridiales; f__Ruminococcaceae; g__Ruminococcaceae_UCG-010; s__uncultured_bacterium_g__Ruminococcaceae_UCG-010; OTU847</Data></Cell>
    <Cell ss:StyleID="s69"><Data ss:Type="String">d__Bacteria; k__norank; p__Proteobacteria; c__Betaproteobacteria; o__Nitrosomonadales; f__Nitrosomonadaceae; g__norank_f__Nitrosomonadaceae; s__unclassified_g__norank_f__Nitrosomonadaceae; OTU1711</Data></Cell>
    <Cell ss:StyleID="s69"><Data ss:Type="String">d__Bacteria; k__norank; p__Firmicutes; c__Clostridia; o__Clostridiales; f__Christensenellaceae; g__Christensenellaceae_R-7_group; s__unclassified_g__Christensenellaceae_R-7_group; OTU51</Data></Cell>
    <Cell ss:StyleID="s69"><Data ss:Type="String">d__Bacteria; k__norank; p__Firmicutes; c__Clostridia; o__Clostridiales; f__Lachnospiraceae; g__unclassified_f__Lachnospiraceae; s__unclassified_f__Lachnospiraceae; OTU3006</Data></Cell>
    <Cell ss:StyleID="s69"><Data ss:Type="String">d__Bacteria; k__norank; p__Proteobacteria; c__Betaproteobacteria; o__Burkholderiales; f__Oxalobacteraceae; g__Massilia; s__unclassified_g__Massilia; OTU1730</Data></Cell>
    <Cell ss:StyleID="s69"><Data ss:Type="String">d__Bacteria; k__norank; p__Bacteroidetes; c__Bacteroidia; o__Bacteroidales; f__Prevotellaceae; g__unclassified_f__Prevotellaceae; s__unclassified_f__Prevotellaceae; OTU2914</Data></Cell>
    <Cell ss:StyleID="s69"><Data ss:Type="String">d__Bacteria; k__norank; p__Proteobacteria; c__Betaproteobacteria; o__Burkholderiales; f__Alcaligenaceae; g__Sutterella; s__Parasutterella_secunda; OTU2848</Data></Cell>
    <Cell ss:StyleID="s69"><Data ss:Type="String">d__Bacteria; k__norank; p__Firmicutes; c__Bacilli; o__Lactobacillales; f__Lactobacillaceae; g__Lactobacillus; s__Lactobacillus_coleohominis; OTU3415</Data></Cell>
    <Cell ss:StyleID="s69"><Data ss:Type="String">d__Bacteria; k__norank; p__Tenericutes; c__Mollicutes; o__Mollicutes_RF9; f__norank_o__Mollicutes_RF9; g__norank_o__Mollicutes_RF9; s__unclassified_g__norank_o__Mollicutes_RF9; OTU2705</Data></Cell>
    <Cell ss:StyleID="s69"><Data ss:Type="String">d__Bacteria; k__norank; p__Bacteroidetes; c__Bacteroidia; o__Bacteroidales; f__Prevotellaceae; g__Prevotella_2; s__uncultured_bacterium_g__Prevotella_2; OTU650</Data></Cell>
    <Cell ss:StyleID="s69"><Data ss:Type="String">d__Bacteria; k__norank; p__Firmicutes; c__Clostridia; o__Clostridiales; f__Ruminococcaceae; g__Ruminococcaceae_UCG-014; s__unclassified_g__Ruminococcaceae_UCG-014; OTU2596</Data></Cell>
    <Cell ss:StyleID="s69"><Data ss:Type="String">d__Bacteria; k__norank; p__Proteobacteria; c__Betaproteobacteria; o__Nitrosomonadales; f__Nitrosomonadaceae; g__norank_f__Nitrosomonadaceae; s__unclassified_g__norank_f__Nitrosomonadaceae; OTU2059</Data></Cell>
    <Cell ss:StyleID="s69"><Data ss:Type="String">d__Bacteria; k__norank; p__Firmicutes; c__Clostridia; o__Clostridiales; f__Lachnospiraceae; g__norank_f__Lachnospiraceae; s__unclassified_g__norank_f__Lachnospiraceae; OTU2372</Data></Cell>
    <Cell ss:StyleID="s69"><Data ss:Type="String">d__Bacteria; k__norank; p__Firmicutes; c__Clostridia; o__Clostridiales; f__Ruminococcaceae; g__Hydrogenoanaerobacterium; s__unclassified_g__Hydrogenoanaerobacterium; OTU932</Data></Cell>
    <Cell ss:StyleID="s69"><Data ss:Type="String">d__Bacteria; k__norank; p__Acidobacteria; c__Acidobacteria; o__norank_c__Acidobacteria; f__norank_c__Acidobacteria; g__norank_c__Acidobacteria; s__unclassified_g__norank_c__Acidobacteria; OTU1806</Data></Cell>
    <Cell ss:StyleID="s69"><Data ss:Type="String">d__Bacteria; k__norank; p__Firmicutes; c__Clostridia; o__Clostridiales; f__Lachnospiraceae; g__Coprococcus_1; s__uncultured_bacterium_g__Coprococcus_1; OTU2425</Data></Cell>
    <Cell ss:StyleID="s69"><Data ss:Type="String">d__Bacteria; k__norank; p__Firmicutes; c__Clostridia; o__Clostridiales; f__Clostridiales_vadinBB60_group; g__norank_f__Clostridiales_vadinBB60_group; s__unclassified_g__norank_f__Clostridiales_vadinBB60_group; OTU3052</Data></Cell>
    <Cell ss:StyleID="s69"><Data ss:Type="String">d__Bacteria; k__norank; p__Firmicutes; c__Clostridia; o__Clostridiales; f__Lachnospiraceae; g__Lachnospiraceae_UCG-004; s__unclassified_g__Lachnospiraceae_UCG-004; OTU906</Data></Cell>
    <Cell ss:StyleID="s69"><Data ss:Type="String">d__Bacteria; k__norank; p__Proteobacteria; c__Alphaproteobacteria; o__Rhizobiales; f__unclassified_o__Rhizobiales; g__unclassified_o__Rhizobiales; s__unclassified_o__Rhizobiales; OTU1544</Data></Cell>
    <Cell ss:StyleID="s69"><Data ss:Type="String">d__Bacteria; k__norank; p__Firmicutes; c__Clostridia; o__Clostridiales; f__Clostridiales_vadinBB60_group; g__norank_f__Clostridiales_vadinBB60_group; s__Clostridiales_bacterium_enrichment_culture_clone_06-1235251-76; OTU667</Data></Cell>
    <Cell ss:StyleID="s69"><Data ss:Type="String">d__Bacteria; k__norank; p__Bacteroidetes; c__Bacteroidia; o__Bacteroidales; f__Bacteroidales_S24-7_group; g__norank_f__Bacteroidales_S24-7_group; s__uncultured_bacterium_g__norank_f__Bacteroidales_S24-7_group; OTU3483</Data></Cell>
    <Cell ss:StyleID="s69"><Data ss:Type="String">d__Bacteria; k__norank; p__Bacteroidetes; c__Bacteroidia; o__Bacteroidales; f__Prevotellaceae; g__Alloprevotella; s__gut_metagenome_g__Alloprevotella; OTU2494</Data></Cell>
    <Cell ss:StyleID="s69"><Data ss:Type="String">d__Bacteria; k__norank; p__Proteobacteria; c__Deltaproteobacteria; o__Desulfurellales; f__Desulfurellaceae; g__H16; s__unclassified_g__H16; OTU1480</Data></Cell>
    <Cell ss:StyleID="s69"><Data ss:Type="String">d__Bacteria; k__norank; p__Bacteroidetes; c__Bacteroidia; o__Bacteroidales; f__Rikenellaceae; g__Rikenellaceae_RC9_gut_group; s__uncultured_bacterium_g__Rikenellaceae_RC9_gut_group; OTU79</Data></Cell>
    <Cell ss:StyleID="s69"><Data ss:Type="String">d__Bacteria; k__norank; p__Proteobacteria; c__Gammaproteobacteria; o__Pasteurellales; f__Pasteurellaceae; g__Pasteurella; s__[Pasteurella]_aerogenes; OTU3390</Data></Cell>
    <Cell ss:StyleID="s69"><Data ss:Type="String">d__Bacteria; k__norank; p__Firmicutes; c__Erysipelotrichia; o__Erysipelotrichales; f__Erysipelotrichaceae; g__Solobacterium; s__uncultured_bacterium_g__Solobacterium; OTU717</Data></Cell>
    <Cell ss:StyleID="s69"><Data ss:Type="String">d__Bacteria; k__norank; p__Firmicutes; c__Erysipelotrichia; o__Erysipelotrichales; f__Erysipelotrichaceae; g__unclassified_f__Erysipelotrichaceae; s__unclassified_f__Erysipelotrichaceae; OTU1115</Data></Cell>
    <Cell ss:StyleID="s69"><Data ss:Type="String">d__Bacteria; k__norank; p__Firmicutes; c__Clostridia; o__Clostridiales; f__Ruminococcaceae; g__Ruminococcaceae_UCG-013; s__uncultured_bacterium_g__Ruminococcaceae_UCG-013; OTU1188</Data></Cell>
    <Cell ss:StyleID="s69"><Data ss:Type="String">d__Bacteria; k__norank; p__Bacteroidetes; c__Bacteroidia; o__Bacteroidales; f__Porphyromonadaceae; g__Parabacteroides; s__unclassified_g__Parabacteroides; OTU3246</Data></Cell>
    <Cell ss:StyleID="s69"><Data ss:Type="String">d__Bacteria; k__norank; p__Bacteroidetes; c__Bacteroidia; o__Bacteroidales; f__Porphyromonadaceae; g__Parabacteroides; s__Porphyromonadaceae_bacterium_DJF_B175; OTU3020</Data></Cell>
    <Cell ss:StyleID="s69"><Data ss:Type="String">d__Bacteria; k__norank; p__Proteobacteria; c__Alphaproteobacteria; o__Rhodospirillales; f__Rhodospirillaceae; g__norank_f__Rhodospirillaceae; s__unclassified_g__norank_f__Rhodospirillaceae; OTU721</Data></Cell>
    <Cell ss:StyleID="s69"><Data ss:Type="String">d__Bacteria; k__norank; p__Proteobacteria; c__Betaproteobacteria; o__Rhodocyclales; f__Rhodocyclaceae; g__Methyloversatilis; s__unclassified_g__Methyloversatilis; OTU1895</Data></Cell>
    <Cell ss:StyleID="s69"><Data ss:Type="String">d__Bacteria; k__norank; p__Firmicutes; c__Clostridia; o__Clostridiales; f__Lachnospiraceae; g__Lachnospiraceae_UCG-004; s__uncultured_organism_g__Lachnospiraceae_UCG-004; OTU2516</Data></Cell>
    <Cell ss:StyleID="s69"><Data ss:Type="String">d__Bacteria; k__norank; p__Fusobacteria; c__Fusobacteriia; o__Fusobacteriales; f__Fusobacteriaceae; g__Fusobacterium; s__Fusobacterium_mortiferum; OTU1233</Data></Cell>
    <Cell ss:StyleID="s69"><Data ss:Type="String">d__Bacteria; k__norank; p__Firmicutes; c__Clostridia; o__Clostridiales; f__Ruminococcaceae; g__Ruminiclostridium; s__uncultured_bacterium_g__Ruminiclostridium; OTU2434</Data></Cell>
    <Cell ss:StyleID="s69"><Data ss:Type="String">d__Bacteria; k__norank; p__Firmicutes; c__Bacilli; o__Lactobacillales; f__Lactobacillaceae; g__Lactobacillus; s__Lactobacillus_salivarius; OTU3074</Data></Cell>
    <Cell ss:StyleID="s69"><Data ss:Type="String">d__Bacteria; k__norank; p__Firmicutes; c__Clostridia; o__Clostridiales; f__Ruminococcaceae; g__Ruminococcaceae_UCG-014; s__unclassified_g__Ruminococcaceae_UCG-014; OTU3025</Data></Cell>
    <Cell ss:StyleID="s69"><Data ss:Type="String">d__Bacteria; k__norank; p__Firmicutes; c__Clostridia; o__Clostridiales; f__Ruminococcaceae; g__Ruminiclostridium_9; s__uncultured_organism_g__Ruminiclostridium_9; OTU538</Data></Cell>
    <Cell ss:StyleID="s69"><Data ss:Type="String">d__Bacteria; k__norank; p__Bacteroidetes; c__Bacteroidia; o__Bacteroidales; f__Bacteroidales_S24-7_group; g__norank_f__Bacteroidales_S24-7_group; s__unclassified_g__norank_f__Bacteroidales_S24-7_group; OTU708</Data></Cell>
    <Cell ss:StyleID="s69"><Data ss:Type="String">d__Bacteria; k__norank; p__Proteobacteria; c__Gammaproteobacteria; o__Pseudomonadales; f__Pseudomonadaceae; g__Pseudomonas; s__unclassified_g__Pseudomonas; OTU2390</Data></Cell>
    <Cell ss:StyleID="s69"><Data ss:Type="String">d__Bacteria; k__norank; p__Firmicutes; c__Bacilli; o__Lactobacillales; f__Lactobacillaceae; g__Lactobacillus; s__Lactobacillus_coleohominis; OTU831</Data></Cell>
    <Cell ss:StyleID="s69"><Data ss:Type="String">d__Bacteria; k__norank; p__Firmicutes; c__Clostridia; o__Clostridiales; f__Ruminococcaceae; g__Subdoligranulum; s__uncultured_Faecalibacterium_sp._g__Subdoligranulum; OTU2737</Data></Cell>
    <Cell ss:StyleID="s69"><Data ss:Type="String">d__Bacteria; k__norank; p__Bacteroidetes; c__Bacteroidia; o__Bacteroidales; f__Porphyromonadaceae; g__Odoribacter; s__Odoribacter_splanchnicus_DSM_20712; OTU3189</Data></Cell>
    <Cell ss:StyleID="s69"><Data ss:Type="String">d__Bacteria; k__norank; p__Bacteroidetes; c__Bacteroidia; o__Bacteroidales; f__Bacteroidaceae; g__Bacteroides; s__uncultured_bacterium_g__Bacteroides; OTU611</Data></Cell>
    <Cell ss:StyleID="s69"><Data ss:Type="String">d__Bacteria; k__norank; p__Firmicutes; c__Clostridia; o__Clostridiales; f__Ruminococcaceae; g__[Eubacterium]_coprostanoligenes_group; s__uncultured_bacterium_g__[Eubacterium]_coprostanoligenes_group; OTU2840</Data></Cell>
    <Cell ss:StyleID="s69"><Data ss:Type="String">d__Bacteria; k__norank; p__Bacteroidetes; c__Bacteroidia; o__Bacteroidales; f__Bacteroidales_S24-7_group; g__norank_f__Bacteroidales_S24-7_group; s__uncultured_bacterium_g__norank_f__Bacteroidales_S24-7_group; OTU1199</Data></Cell>
    <Cell ss:StyleID="s69"><Data ss:Type="String">d__Bacteria; k__norank; p__Proteobacteria; c__Gammaproteobacteria; o__Pseudomonadales; f__Pseudomonadaceae; g__Pseudomonas; s__Pseudomonas_cichorii; OTU3237</Data></Cell>
    <Cell ss:StyleID="s69"><Data ss:Type="String">d__Bacteria; k__norank; p__Firmicutes; c__Clostridia; o__Clostridiales; f__Clostridiaceae_1; g__Clostridium_sensu_stricto_1; s__unclassified_g__Clostridium_sensu_stricto_1; OTU3168</Data></Cell>
    <Cell ss:StyleID="s69"><Data ss:Type="String">d__Bacteria; k__norank; p__Firmicutes; c__Negativicutes; o__Selenomonadales; f__Acidaminococcaceae; g__Phascolarctobacterium; s__unclassified_g__Phascolarctobacterium; OTU2905</Data></Cell>
    <Cell ss:StyleID="s69"><Data ss:Type="String">d__Bacteria; k__norank; p__Firmicutes; c__Clostridia; o__Clostridiales; f__Family_XIII; g__Family_XIII_AD3011_group; s__uncultured_organism_g__Family_XIII_AD3011_group; OTU3176</Data></Cell>
    <Cell ss:StyleID="s69"><Data ss:Type="String">d__Bacteria; k__norank; p__Firmicutes; c__Negativicutes; o__Selenomonadales; f__Acidaminococcaceae; g__Phascolarctobacterium; s__uncultured_Veillonellaceae_bacterium_g__Phascolarctobacterium; OTU706</Data></Cell>
    <Cell ss:StyleID="s69"><Data ss:Type="String">d__Bacteria; k__norank; p__Firmicutes; c__Clostridia; o__Clostridiales; f__Clostridiaceae_1; g__Clostridium_sensu_stricto_1; s__unclassified_g__Clostridium_sensu_stricto_1; OTU2960</Data></Cell>
    <Cell ss:StyleID="s69"><Data ss:Type="String">d__Bacteria; k__norank; p__Bacteroidetes; c__Bacteroidia; o__Bacteroidales; f__Prevotellaceae; g__Prevotellaceae_UCG-003; s__uncultured_rumen_bacterium_g__Prevotellaceae_UCG-003; OTU2786</Data></Cell>
    <Cell ss:StyleID="s69"><Data ss:Type="String">d__Bacteria; k__norank; p__Bacteroidetes; c__Bacteroidia; o__Bacteroidales; f__Bacteroidales_S24-7_group; g__norank_f__Bacteroidales_S24-7_group; s__uncultured_bacterium_g__norank_f__Bacteroidales_S24-7_group; OTU925</Data></Cell>
    <Cell ss:StyleID="s69"><Data ss:Type="String">d__Bacteria; k__norank; p__Firmicutes; c__Erysipelotrichia; o__Erysipelotrichales; f__Erysipelotrichaceae; g__norank_f__Erysipelotrichaceae; s__unclassified_g__norank_f__Erysipelotrichaceae; OTU3444</Data></Cell>
    <Cell ss:StyleID="s69"><Data ss:Type="String">d__Bacteria; k__norank; p__Firmicutes; c__Clostridia; o__Clostridiales; f__Lachnospiraceae; g__Lachnospiraceae_NK4A136_group; s__unclassified_g__Lachnospiraceae_NK4A136_group; OTU2565</Data></Cell>
    <Cell ss:StyleID="s69"><Data ss:Type="String">d__Bacteria; k__norank; p__Firmicutes; c__Clostridia; o__Clostridiales; f__Lachnospiraceae; g__unclassified_f__Lachnospiraceae; s__unclassified_f__Lachnospiraceae; OTU2405</Data></Cell>
    <Cell ss:StyleID="s69"><Data ss:Type="String">d__Bacteria; k__norank; p__Firmicutes; c__Clostridia; o__Clostridiales; f__Lachnospiraceae; g__unclassified_f__Lachnospiraceae; s__unclassified_f__Lachnospiraceae; OTU2401</Data></Cell>
    <Cell ss:StyleID="s69"><Data ss:Type="String">d__Bacteria; k__norank; p__Proteobacteria; c__Alphaproteobacteria; o__unclassified_c__Alphaproteobacteria; f__unclassified_c__Alphaproteobacteria; g__unclassified_c__Alphaproteobacteria; s__unclassified_c__Alphaproteobacteria; OTU3215</Data></Cell>
    <Cell ss:StyleID="s69"><Data ss:Type="String">d__Bacteria; k__norank; p__Bacteroidetes; c__Bacteroidia; o__Bacteroidales; f__Bacteroidaceae; g__Bacteroides; s__unclassified_g__Bacteroides; OTU3209</Data></Cell>
    <Cell ss:StyleID="s69"><Data ss:Type="String">d__Bacteria; k__norank; p__Firmicutes; c__Clostridia; o__Clostridiales; f__Christensenellaceae; g__Christensenellaceae_R-7_group; s__unclassified_g__Christensenellaceae_R-7_group; OTU1150</Data></Cell>
    <Cell ss:StyleID="s69"><Data ss:Type="String">d__Bacteria; k__norank; p__Spirochaetae; c__Spirochaetes; o__Spirochaetales; f__Spirochaetaceae; g__Treponema_2; s__uncultured_bacterium_g__Treponema_2; OTU2890</Data></Cell>
    <Cell ss:StyleID="s69"><Data ss:Type="String">d__Bacteria; k__norank; p__Actinobacteria; c__Actinobacteria; o__Coriobacteriales; f__Coriobacteriaceae; g__Collinsella; s__Collinsella_aerofaciens; OTU3121</Data></Cell>
    <Cell ss:StyleID="s69"><Data ss:Type="String">d__Bacteria; k__norank; p__Bacteroidetes; c__Bacteroidia; o__Bacteroidales; f__Prevotellaceae; g__Prevotella_2; s__unclassified_g__Prevotella_2; OTU3488</Data></Cell>
    <Cell ss:StyleID="s69"><Data ss:Type="String">d__Bacteria; k__norank; p__Firmicutes; c__Clostridia; o__Clostridiales; f__Ruminococcaceae; g__Ruminococcaceae_UCG-004; s__uncultured_bacterium_g__Ruminococcaceae_UCG-004; OTU1138</Data></Cell>
    <Cell ss:StyleID="s69"><Data ss:Type="String">d__Bacteria; k__norank; p__Firmicutes; c__Bacilli; o__Lactobacillales; f__Lactobacillaceae; g__Lactobacillus; s__unclassified_g__Lactobacillus; OTU98</Data></Cell>
    <Cell ss:StyleID="s69"><Data ss:Type="String">d__Bacteria; k__norank; p__Firmicutes; c__Clostridia; o__Clostridiales; f__Ruminococcaceae; g__unclassified_f__Ruminococcaceae; s__unclassified_f__Ruminococcaceae; OTU2498</Data></Cell>
    <Cell ss:StyleID="s69"><Data ss:Type="String">d__Bacteria; k__norank; p__Bacteroidetes; c__Bacteroidia; o__Bacteroidales; f__Prevotellaceae; g__norank_f__Prevotellaceae; s__uncultured_bacterium_g__norank_f__Prevotellaceae; OTU3560</Data></Cell>
    <Cell ss:StyleID="s69"><Data ss:Type="String">d__Bacteria; k__norank; p__Bacteroidetes; c__Bacteroidia; o__Bacteroidales; f__Prevotellaceae; g__Prevotella_7; s__uncultured_rumen_bacterium_g__Prevotella_7; OTU3559</Data></Cell>
    <Cell ss:StyleID="s69"><Data ss:Type="String">d__Bacteria; k__norank; p__Firmicutes; c__Clostridia; o__Clostridiales; f__Christensenellaceae; g__Christensenellaceae_R-7_group; s__uncultured_prokaryote_g__Christensenellaceae_R-7_group; OTU860</Data></Cell>
    <Cell ss:StyleID="s69"><Data ss:Type="String">d__Bacteria; k__norank; p__Bacteroidetes; c__Bacteroidia; o__Bacteroidales; f__Bacteroidales_S24-7_group; g__norank_f__Bacteroidales_S24-7_group; s__uncultured_bacterium_g__norank_f__Bacteroidales_S24-7_group; OTU321</Data></Cell>
    <Cell ss:StyleID="s69"><Data ss:Type="String">d__Bacteria; k__norank; p__Firmicutes; c__Clostridia; o__Clostridiales; f__Ruminococcaceae; g__Ruminococcus_1; s__unclassified_g__Ruminococcus_1; OTU2537</Data></Cell>
    <Cell ss:StyleID="s69"><Data ss:Type="String">d__Bacteria; k__norank; p__Firmicutes; c__Clostridia; o__Clostridiales; f__Ruminococcaceae; g__Ruminococcus_1; s__unclassified_g__Ruminococcus_1; OTU2578</Data></Cell>
    <Cell ss:StyleID="s69"><Data ss:Type="String">d__Bacteria; k__norank; p__Firmicutes; c__Clostridia; o__Clostridiales; f__Lachnospiraceae; g__Roseburia; s__unclassified_g__Roseburia; OTU2356</Data></Cell>
    <Cell ss:StyleID="s69"><Data ss:Type="String">d__Bacteria; k__norank; p__Firmicutes; c__Bacilli; o__Lactobacillales; f__Streptococcaceae; g__Streptococcus; s__unclassified_g__Streptococcus; OTU3067</Data></Cell>
    <Cell ss:StyleID="s69"><Data ss:Type="String">d__Bacteria; k__norank; p__unclassified_k__norank; c__unclassified_k__norank; o__unclassified_k__norank; f__unclassified_k__norank; g__unclassified_k__norank; s__unclassified_k__norank; OTU1093</Data></Cell>
    <Cell ss:StyleID="s69"><Data ss:Type="String">d__Bacteria; k__norank; p__Firmicutes; c__Clostridia; o__Clostridiales; f__Clostridiales_vadinBB60_group; g__norank_f__Clostridiales_vadinBB60_group; s__uncultured_bacterium_g__norank_f__Clostridiales_vadinBB60_group; OTU2752</Data></Cell>
    <Cell ss:StyleID="s69"><Data ss:Type="String">d__Bacteria; k__norank; p__Bacteroidetes; c__Bacteroidia; o__Bacteroidales; f__Prevotellaceae; g__Prevotella_2; s__uncultured_bacterium_g__Prevotella_2; OTU789</Data></Cell>
    <Cell ss:StyleID="s69"><Data ss:Type="String">d__Bacteria; k__norank; p__Tenericutes; c__Mollicutes; o__Mollicutes_RF9; f__norank_o__Mollicutes_RF9; g__norank_o__Mollicutes_RF9; s__unclassified_g__norank_o__Mollicutes_RF9; OTU150</Data></Cell>
    <Cell ss:StyleID="s69"><Data ss:Type="String">d__Bacteria; k__norank; p__Planctomycetes; c__Planctomycetacia; o__Planctomycetales; f__Planctomycetaceae; g__p-1088-a5_gut_group; s__uncultured_bacterium_g__p-1088-a5_gut_group; OTU3513</Data></Cell>
    <Cell ss:StyleID="s69"><Data ss:Type="String">d__Bacteria; k__norank; p__Firmicutes; c__Clostridia; o__Clostridiales; f__Ruminococcaceae; g__Ruminococcus_1; s__uncultured_Firmicutes_bacterium_g__Ruminococcus_1; OTU2612</Data></Cell>
    <Cell ss:StyleID="s69"><Data ss:Type="String">d__Bacteria; k__norank; p__Proteobacteria; c__Betaproteobacteria; o__SC-I-84; f__norank_o__SC-I-84; g__norank_o__SC-I-84; s__uncultured_beta_proteobacterium_g__norank_o__SC-I-84; OTU1463</Data></Cell>
    <Cell ss:StyleID="s69"><Data ss:Type="String">d__Bacteria; k__norank; p__Bacteroidetes; c__unclassified_p__Bacteroidetes; o__unclassified_p__Bacteroidetes; f__unclassified_p__Bacteroidetes; g__unclassified_p__Bacteroidetes; s__unclassified_p__Bacteroidetes; OTU2883</Data></Cell>
    <Cell ss:StyleID="s69"><Data ss:Type="String">d__Bacteria; k__norank; p__Proteobacteria; c__Gammaproteobacteria; o__Pseudomonadales; f__Pseudomonadaceae; g__Pseudomonas; s__unclassified_g__Pseudomonas; OTU1716</Data></Cell>
    <Cell ss:StyleID="s69"><Data ss:Type="String">d__Bacteria; k__norank; p__Firmicutes; c__Clostridia; o__Clostridiales; f__Lachnospiraceae; g__[Ruminococcus]_gnavus_group; s__uncultured_organism_g__[Ruminococcus]_gnavus_group; OTU661</Data></Cell>
    <Cell ss:StyleID="s69"><Data ss:Type="String">d__Bacteria; k__norank; p__Firmicutes; c__Clostridia; o__Clostridiales; f__Lachnospiraceae; g__unclassified_f__Lachnospiraceae; s__unclassified_f__Lachnospiraceae; OTU2539</Data></Cell>
    <Cell ss:StyleID="s69"><Data ss:Type="String">d__Bacteria; k__norank; p__Firmicutes; c__Erysipelotrichia; o__Erysipelotrichales; f__Erysipelotrichaceae; g__norank_f__Erysipelotrichaceae; s__uncultured_Solobacterium_sp.; OTU2784</Data></Cell>
    <Cell ss:StyleID="s69"><Data ss:Type="String">d__Bacteria; k__norank; p__Bacteroidetes; c__Bacteroidia; o__Bacteroidales; f__Bacteroidales_S24-7_group; g__norank_f__Bacteroidales_S24-7_group; s__unclassified_g__norank_f__Bacteroidales_S24-7_group; OTU2479</Data></Cell>
    <Cell ss:StyleID="s69"><Data ss:Type="String">d__Bacteria; k__norank; p__Bacteroidetes; c__Bacteroidia; o__Bacteroidales; f__Bacteroidaceae; g__Bacteroides; s__Bacteroides_nordii; OTU725</Data></Cell>
    <Cell ss:StyleID="s69"><Data ss:Type="String">d__Bacteria; k__norank; p__Firmicutes; c__Clostridia; o__Clostridiales; f__Ruminococcaceae; g__Ruminococcaceae_NK4A214_group; s__unclassified_g__Ruminococcaceae_NK4A214_group; OTU622</Data></Cell>
    <Cell ss:StyleID="s69"><Data ss:Type="String">d__Bacteria; k__norank; p__Spirochaetae; c__Spirochaetes; o__Spirochaetales; f__Spirochaetaceae; g__Sphaerochaeta; s__uncultured_bacterium_g__Sphaerochaeta; OTU739</Data></Cell>
    <Cell ss:StyleID="s69"><Data ss:Type="String">d__Bacteria; k__norank; p__Proteobacteria; c__Deltaproteobacteria; o__Desulfovibrionales; f__Desulfovibrionaceae; g__Desulfovibrio; s__uncultured_bacterium_g__Desulfovibrio; OTU771</Data></Cell>
    <Cell ss:StyleID="s69"><Data ss:Type="String">d__Bacteria; k__norank; p__Proteobacteria; c__Betaproteobacteria; o__unclassified_c__Betaproteobacteria; f__unclassified_c__Betaproteobacteria; g__unclassified_c__Betaproteobacteria; s__unclassified_c__Betaproteobacteria; OTU2084</Data></Cell>
    <Cell ss:StyleID="s69"><Data ss:Type="String">d__Bacteria; k__norank; p__Bacteroidetes; c__Bacteroidia; o__Bacteroidales; f__Prevotellaceae; g__Prevotellaceae_NK3B31_group; s__uncultured_bacterium_g__Prevotellaceae_NK3B31_group; OTU1047</Data></Cell>
    <Cell ss:StyleID="s69"><Data ss:Type="String">d__Bacteria; k__norank; p__Firmicutes; c__Clostridia; o__Clostridiales; f__Ruminococcaceae; g__Ruminococcus_1; s__unclassified_g__Ruminococcus_1; OTU2624</Data></Cell>
    <Cell ss:StyleID="s69"><Data ss:Type="String">d__Bacteria; k__norank; p__Firmicutes; c__Negativicutes; o__Selenomonadales; f__Acidaminococcaceae; g__Phascolarctobacterium; s__uncultured_Veillonellaceae_bacterium_g__Phascolarctobacterium; OTU3083</Data></Cell>
    <Cell ss:StyleID="s69"><Data ss:Type="String">d__Bacteria; k__norank; p__Verrucomicrobia; c__WCHB1-41; o__norank_c__WCHB1-41; f__norank_c__WCHB1-41; g__norank_c__WCHB1-41; s__unclassified_g__norank_c__WCHB1-41; OTU2715</Data></Cell>
    <Cell ss:StyleID="s69"><Data ss:Type="String">d__Bacteria; k__norank; p__Gemmatimonadetes; c__Gemmatimonadetes; o__Gemmatimonadales; f__Gemmatimonadaceae; g__norank_f__Gemmatimonadaceae; s__uncultured_bacterium_g__norank_f__Gemmatimonadaceae; OTU1313</Data></Cell>
    <Cell ss:StyleID="s69"><Data ss:Type="String">d__Bacteria; k__norank; p__Lentisphaerae; c__Oligosphaeria; o__Oligosphaerales; f__Oligosphaeraceae; g__Z20; s__uncultured_bacterium_g__Z20; OTU3537</Data></Cell>
    <Cell ss:StyleID="s69"><Data ss:Type="String">d__Bacteria; k__norank; p__Firmicutes; c__Clostridia; o__Clostridiales; f__Ruminococcaceae; g__Anaerotruncus; s__uncultured_bacterium_g__Anaerotruncus; OTU2314</Data></Cell>
    <Cell ss:StyleID="s69"><Data ss:Type="String">d__Bacteria; k__norank; p__Firmicutes; c__Bacilli; o__Lactobacillales; f__Lactobacillaceae; g__Lactobacillus; s__unclassified_g__Lactobacillus; OTU3024</Data></Cell>
    <Cell ss:StyleID="s69"><Data ss:Type="String">d__Bacteria; k__norank; p__Acidobacteria; c__Acidobacteria; o__norank_c__Acidobacteria; f__norank_c__Acidobacteria; g__norank_c__Acidobacteria; s__unclassified_g__norank_c__Acidobacteria; OTU1565</Data></Cell>
    <Cell ss:StyleID="s69"><Data ss:Type="String">d__Bacteria; k__norank; p__Proteobacteria; c__Gammaproteobacteria; o__Xanthomonadales; f__Xanthomonadaceae; g__Lysobacter; s__unclassified_g__Lysobacter; OTU1339</Data></Cell>
    <Cell ss:StyleID="s69"><Data ss:Type="String">d__Bacteria; k__norank; p__Firmicutes; c__Clostridia; o__Clostridiales; f__Ruminococcaceae; g__Ruminococcaceae_UCG-014; s__unclassified_g__Ruminococcaceae_UCG-014; OTU2376</Data></Cell>
    <Cell ss:StyleID="s69"><Data ss:Type="String">d__Bacteria; k__norank; p__Firmicutes; c__Clostridia; o__Clostridiales; f__Clostridiales_vadinBB60_group; g__norank_f__Clostridiales_vadinBB60_group; s__uncultured_bacterium_g__norank_f__Clostridiales_vadinBB60_group; OTU657</Data></Cell>
    <Cell ss:StyleID="s69"><Data ss:Type="String">d__Bacteria; k__norank; p__Bacteroidetes; c__Bacteroidia; o__Bacteroidales; f__Bacteroidales_S24-7_group; g__norank_f__Bacteroidales_S24-7_group; s__unclassified_g__norank_f__Bacteroidales_S24-7_group; OTU282</Data></Cell>
    <Cell ss:StyleID="s69"><Data ss:Type="String">d__Bacteria; k__norank; p__Firmicutes; c__Clostridia; o__Clostridiales; f__Ruminococcaceae; g__Ruminiclostridium_9; s__unclassified_g__Ruminiclostridium_9; OTU1105</Data></Cell>
    <Cell ss:StyleID="s69"><Data ss:Type="String">d__Bacteria; k__norank; p__Bacteroidetes; c__Bacteroidia; o__Bacteroidales; f__Bacteroidales_S24-7_group; g__norank_f__Bacteroidales_S24-7_group; s__unclassified_g__norank_f__Bacteroidales_S24-7_group; OTU510</Data></Cell>
    <Cell ss:StyleID="s69"><Data ss:Type="String">d__Bacteria; k__norank; p__Latescibacteria; c__norank_p__Latescibacteria; o__norank_p__Latescibacteria; f__norank_p__Latescibacteria; g__norank_p__Latescibacteria; s__uncultured_prokaryote_g__norank_p__Latescibacteria; OTU1467</Data></Cell>
    <Cell ss:StyleID="s69"><Data ss:Type="String">d__Bacteria; k__norank; p__Firmicutes; c__Bacilli; o__Lactobacillales; f__Streptococcaceae; g__Streptococcus; s__Streptococcus_suis; OTU3411</Data></Cell>
    <Cell ss:StyleID="s69"><Data ss:Type="String">d__Bacteria; k__norank; p__Bacteroidetes; c__Bacteroidia; o__Bacteroidales; f__Bacteroidales_S24-7_group; g__norank_f__Bacteroidales_S24-7_group; s__unclassified_g__norank_f__Bacteroidales_S24-7_group; OTU319</Data></Cell>
    <Cell ss:StyleID="s69"><Data ss:Type="String">d__Bacteria; k__norank; p__Proteobacteria; c__Alphaproteobacteria; o__Rhodospirillales; f__Rhodospirillaceae; g__norank_f__Rhodospirillaceae; s__unclassified_g__norank_f__Rhodospirillaceae; OTU732</Data></Cell>
    <Cell ss:StyleID="s69"><Data ss:Type="String">d__Bacteria; k__norank; p__Proteobacteria; c__Betaproteobacteria; o__Burkholderiales; f__Alcaligenaceae; g__Sutterella; s__unclassified_g__Sutterella; OTU3106</Data></Cell>
    <Cell ss:StyleID="s69"><Data ss:Type="String">d__Bacteria; k__norank; p__Proteobacteria; c__Gammaproteobacteria; o__Xanthomonadales; f__Xanthomonadaceae; g__Pseudoxanthomonas; s__Pseudoxanthomonas_mexicana; OTU1387</Data></Cell>
    <Cell ss:StyleID="s69"><Data ss:Type="String">d__Bacteria; k__norank; p__Bacteroidetes; c__Bacteroidia; o__Bacteroidales; f__Rikenellaceae; g__Alistipes; s__uncultured_bacterium_g__Alistipes; OTU2540</Data></Cell>
    <Cell ss:StyleID="s69"><Data ss:Type="String">d__Bacteria; k__norank; p__Actinobacteria; c__Actinobacteria; o__Corynebacteriales; f__Corynebacteriaceae; g__Corynebacterium; s__unclassified_g__Corynebacterium; OTU3085</Data></Cell>
    <Cell ss:StyleID="s69"><Data ss:Type="String">d__Bacteria; k__norank; p__Lentisphaerae; c__Lentisphaeria; o__Victivallales; f__vadinBE97; g__norank_f__vadinBE97; s__uncultured_rumen_bacterium_g__norank_f__vadinBE97; OTU3141</Data></Cell>
    <Cell ss:StyleID="s69"><Data ss:Type="String">d__Bacteria; k__norank; p__Firmicutes; c__Bacilli; o__Lactobacillales; f__Lactobacillaceae; g__Lactobacillus; s__unclassified_g__Lactobacillus; OTU2749</Data></Cell>
    <Cell ss:StyleID="s69"><Data ss:Type="String">d__Bacteria; k__norank; p__Firmicutes; c__Bacilli; o__Lactobacillales; f__Lactobacillaceae; g__Lactobacillus; s__Lactobacillus_amylovorus; OTU2667</Data></Cell>
    <Cell ss:StyleID="s69"><Data ss:Type="String">d__Bacteria; k__norank; p__Firmicutes; c__Clostridia; o__Clostridiales; f__Clostridiales_vadinBB60_group; g__norank_f__Clostridiales_vadinBB60_group; s__unclassified_g__norank_f__Clostridiales_vadinBB60_group; OTU2460</Data></Cell>
    <Cell ss:StyleID="s69"><Data ss:Type="String">d__Bacteria; k__norank; p__Firmicutes; c__Erysipelotrichia; o__Erysipelotrichales; f__Erysipelotrichaceae; g__Faecalicoccus; s__unclassified_g__Faecalicoccus; OTU2867</Data></Cell>
    <Cell ss:StyleID="s69"><Data ss:Type="String">d__Bacteria; k__norank; p__Bacteroidetes; c__Bacteroidia; o__Bacteroidales; f__Porphyromonadaceae; g__Parabacteroides; s__Parabacteroides_goldsteinii; OTU849</Data></Cell>
    <Cell ss:StyleID="s69"><Data ss:Type="String">d__Bacteria; k__norank; p__Bacteroidetes; c__Bacteroidia; o__Bacteroidales; f__Bacteroidales_S24-7_group; g__norank_f__Bacteroidales_S24-7_group; s__unclassified_g__norank_f__Bacteroidales_S24-7_group; OTU249</Data></Cell>
    <Cell ss:StyleID="s69"><Data ss:Type="String">d__Bacteria; k__norank; p__Firmicutes; c__Clostridia; o__Clostridiales; f__Ruminococcaceae; g__Ruminococcus_1; s__Ruminococcus_sp._HUN007; OTU3291</Data></Cell>
    <Cell ss:StyleID="s69"><Data ss:Type="String">d__Bacteria; k__norank; p__Firmicutes; c__Clostridia; o__Clostridiales; f__Ruminococcaceae; g__Ruminococcus_2; s__unclassified_g__Ruminococcus_2; OTU759</Data></Cell>
    <Cell ss:StyleID="s69"><Data ss:Type="String">d__Bacteria; k__norank; p__Firmicutes; c__Clostridia; o__Clostridiales; f__Ruminococcaceae; g__Ruminococcaceae_UCG-005; s__uncultured_bacterium_g__Ruminococcaceae_UCG-005; OTU2541</Data></Cell>
    <Cell ss:StyleID="s69"><Data ss:Type="String">d__Bacteria; k__norank; p__Firmicutes; c__Clostridia; o__Clostridiales; f__Christensenellaceae; g__Christensenellaceae_R-7_group; s__unclassified_g__Christensenellaceae_R-7_group; OTU1065</Data></Cell>
    <Cell ss:StyleID="s69"><Data ss:Type="String">d__Bacteria; k__norank; p__Firmicutes; c__Clostridia; o__Clostridiales; f__Ruminococcaceae; g__Ruminococcaceae_UCG-005; s__unclassified_g__Ruminococcaceae_UCG-005; OTU2634</Data></Cell>
    <Cell ss:StyleID="s69"><Data ss:Type="String">d__Bacteria; k__norank; p__Acidobacteria; c__Acidobacteria; o__norank_c__Acidobacteria; f__norank_c__Acidobacteria; g__norank_c__Acidobacteria; s__uncultured_Acidobacteriales_bacterium_g__norank_c__Acidobacteria; OTU1453</Data></Cell>
    <Cell ss:StyleID="s69"><Data ss:Type="String">d__Bacteria; k__norank; p__Bacteroidetes; c__Bacteroidia; o__Bacteroidales; f__Rikenellaceae; g__Rikenellaceae_RC9_gut_group; s__uncultured_bacterium_g__Rikenellaceae_RC9_gut_group; OTU2886</Data></Cell>
    <Cell ss:StyleID="s69"><Data ss:Type="String">d__Bacteria; k__norank; p__Firmicutes; c__Clostridia; o__Clostridiales; f__Lachnospiraceae; g__Lachnospiraceae_NK4A136_group; s__uncultured_bacterium_g__Lachnospiraceae_NK4A136_group; OTU1235</Data></Cell>
    <Cell ss:StyleID="s69"><Data ss:Type="String">d__Bacteria; k__norank; p__Firmicutes; c__Clostridia; o__Clostridiales; f__Lachnospiraceae; g__unclassified_f__Lachnospiraceae; s__unclassified_f__Lachnospiraceae; OTU23</Data></Cell>
    <Cell ss:StyleID="s69"><Data ss:Type="String">d__Bacteria; k__norank; p__Firmicutes; c__Clostridia; o__Clostridiales; f__Ruminococcaceae; g__Ruminococcaceae_UCG-014; s__unidentified_rumen_bacterium_JW32; OTU2514</Data></Cell>
    <Cell ss:StyleID="s69"><Data ss:Type="String">d__Bacteria; k__norank; p__Bacteroidetes; c__Bacteroidia; o__Bacteroidales; f__Bacteroidaceae; g__Bacteroides; s__unclassified_g__Bacteroides; OTU3535</Data></Cell>
    <Cell ss:StyleID="s69"><Data ss:Type="String">d__Bacteria; k__norank; p__Bacteroidetes; c__Bacteroidia; o__Bacteroidales; f__Prevotellaceae; g__unclassified_f__Prevotellaceae; s__unclassified_f__Prevotellaceae; OTU2711</Data></Cell>
    <Cell ss:StyleID="s69"><Data ss:Type="String">d__Bacteria; k__norank; p__Firmicutes; c__Clostridia; o__Clostridiales; f__Ruminococcaceae; g__Butyricicoccus; s__uncultured_bacterium_g__Butyricicoccus; OTU3225</Data></Cell>
    <Cell ss:StyleID="s69"><Data ss:Type="String">d__Bacteria; k__norank; p__Firmicutes; c__Erysipelotrichia; o__Erysipelotrichales; f__Erysipelotrichaceae; g__Erysipelatoclostridium; s__Erysipelatoclostridium_ramosum; OTU3033</Data></Cell>
    <Cell ss:StyleID="s69"><Data ss:Type="String">d__Bacteria; k__norank; p__Bacteroidetes; c__Bacteroidia; o__Bacteroidales; f__Bacteroidales_S24-7_group; g__norank_f__Bacteroidales_S24-7_group; s__uncultured_bacterium_g__norank_f__Bacteroidales_S24-7_group; OTU264</Data></Cell>
    <Cell ss:StyleID="s69"><Data ss:Type="String">d__Bacteria; k__norank; p__Firmicutes; c__Clostridia; o__Clostridiales; f__Ruminococcaceae; g__Ruminococcus_1; s__unclassified_g__Ruminococcus_1; OTU2610</Data></Cell>
    <Cell ss:StyleID="s69"><Data ss:Type="String">d__Bacteria; k__norank; p__Firmicutes; c__Clostridia; o__Clostridiales; f__Lachnospiraceae; g__Lachnospiraceae_ND3007_group; s__uncultured_bacterium_g__Lachnospiraceae_ND3007_group; OTU2728</Data></Cell>
    <Cell ss:StyleID="s69"><Data ss:Type="String">d__Bacteria; k__norank; p__Cyanobacteria; c__Cyanobacteria; o__norank_c__Cyanobacteria; f__norank_c__Cyanobacteria; g__norank_c__Cyanobacteria; s__Cercis_gigantea; OTU2254</Data></Cell>
    <Cell ss:StyleID="s69"><Data ss:Type="String">d__Bacteria; k__norank; p__Firmicutes; c__Clostridia; o__Clostridiales; f__Peptococcaceae; g__norank_f__Peptococcaceae; s__uncultured_rumen_bacterium_g__norank_f__Peptococcaceae; OTU1185</Data></Cell>
    <Cell ss:StyleID="s69"><Data ss:Type="String">d__Bacteria; k__norank; p__Firmicutes; c__Clostridia; o__Clostridiales; f__Ruminococcaceae; g__Ruminococcaceae_UCG-010; s__unclassified_g__Ruminococcaceae_UCG-010; OTU2785</Data></Cell>
    <Cell ss:StyleID="s69"><Data ss:Type="String">d__Bacteria; k__norank; p__Bacteroidetes; c__Bacteroidia; o__Bacteroidales; f__Bacteroidales_S24-7_group; g__norank_f__Bacteroidales_S24-7_group; s__uncultured_bacterium_g__norank_f__Bacteroidales_S24-7_group; OTU301</Data></Cell>
    <Cell ss:StyleID="s69"><Data ss:Type="String">d__Bacteria; k__norank; p__Firmicutes; c__Clostridia; o__Clostridiales; f__Lachnospiraceae; g__unclassified_f__Lachnospiraceae; s__unclassified_f__Lachnospiraceae; OTU456</Data></Cell>
    <Cell ss:StyleID="s69"><Data ss:Type="String">d__Bacteria; k__norank; p__Bacteroidetes; c__Bacteroidia; o__Bacteroidales; f__Bacteroidales_S24-7_group; g__norank_f__Bacteroidales_S24-7_group; s__unclassified_g__norank_f__Bacteroidales_S24-7_group; OTU2532</Data></Cell>
    <Cell ss:StyleID="s69"><Data ss:Type="String">d__Bacteria; k__norank; p__Firmicutes; c__Clostridia; o__Clostridiales; f__Lachnospiraceae; g__unclassified_f__Lachnospiraceae; s__unclassified_f__Lachnospiraceae; OTU2528</Data></Cell>
    <Cell ss:StyleID="s69"><Data ss:Type="String">d__Bacteria; k__norank; p__Firmicutes; c__Negativicutes; o__Selenomonadales; f__Veillonellaceae; g__Veillonella; s__unclassified_g__Veillonella; OTU2672</Data></Cell>
    <Cell ss:StyleID="s69"><Data ss:Type="String">d__Bacteria; k__norank; p__Firmicutes; c__Clostridia; o__Clostridiales; f__Lachnospiraceae; g__[Eubacterium]_ventriosum_group; s__unclassified_g__[Eubacterium]_ventriosum_group; OTU2521</Data></Cell>
    <Cell ss:StyleID="s69"><Data ss:Type="String">d__Bacteria; k__norank; p__Firmicutes; c__Clostridia; o__Clostridiales; f__Lachnospiraceae; g__unclassified_f__Lachnospiraceae; s__unclassified_f__Lachnospiraceae; OTU2522</Data></Cell>
    <Cell ss:StyleID="s69"><Data ss:Type="String">d__Bacteria; k__norank; p__Spirochaetae; c__Spirochaetes; o__Spirochaetales; f__Spirochaetaceae; g__Treponema_2; s__unclassified_g__Treponema_2; OTU1135</Data></Cell>
    <Cell ss:StyleID="s69"><Data ss:Type="String">d__Bacteria; k__norank; p__Firmicutes; c__Bacilli; o__Lactobacillales; f__Lactobacillaceae; g__Lactobacillus; s__unclassified_g__Lactobacillus; OTU627</Data></Cell>
    <Cell ss:StyleID="s69"><Data ss:Type="String">d__Bacteria; k__norank; p__Firmicutes; c__Bacilli; o__Lactobacillales; f__Lactobacillaceae; g__Lactobacillus; s__unclassified_g__Lactobacillus; OTU628</Data></Cell>
    <Cell ss:StyleID="s69"><Data ss:Type="String">d__Bacteria; k__norank; p__Firmicutes; c__Clostridia; o__Clostridiales; f__Family_XIII; g__Family_XIII_AD3011_group; s__uncultured_bacterium_g__Family_XIII_AD3011_group; OTU933</Data></Cell>
    <Cell ss:StyleID="s69"><Data ss:Type="String">d__Bacteria; k__norank; p__Firmicutes; c__Clostridia; o__Clostridiales; f__Family_XIII; g__Family_XIII_AD3011_group; s__unclassified_g__Family_XIII_AD3011_group; OTU1024</Data></Cell>
    <Cell ss:StyleID="s69"><Data ss:Type="String">d__Bacteria; k__norank; p__Firmicutes; c__Clostridia; o__Clostridiales; f__Ruminococcaceae; g__Ruminococcaceae_UCG-014; s__uncultured_bacterium_g__Ruminococcaceae_UCG-014; OTU291</Data></Cell>
    <Cell ss:StyleID="s69"><Data ss:Type="String">d__Bacteria; k__norank; p__Nitrospirae; c__Nitrospira; o__norank_c__Nitrospira; f__norank_c__Nitrospira; g__Nitrospira; s__Nitrospira_japonica; OTU1653</Data></Cell>
    <Cell ss:StyleID="s69"><Data ss:Type="String">d__Bacteria; k__norank; p__Firmicutes; c__Clostridia; o__Clostridiales; f__Ruminococcaceae; g__[Eubacterium]_coprostanoligenes_group; s__unclassified_g__[Eubacterium]_coprostanoligenes_group; OTU3479</Data></Cell>
    <Cell ss:StyleID="s69"><Data ss:Type="String">d__Bacteria; k__norank; p__Proteobacteria; c__Deltaproteobacteria; o__Bradymonadales; f__norank_o__Bradymonadales; g__norank_o__Bradymonadales; s__uncultured_rumen_bacterium_g__norank_o__Bradymonadales; OTU659</Data></Cell>
    <Cell ss:StyleID="s69"><Data ss:Type="String">d__Bacteria; k__norank; p__Firmicutes; c__Clostridia; o__Clostridiales; f__Lachnospiraceae; g__Lachnospiraceae_NK4A136_group; s__unclassified_g__Lachnospiraceae_NK4A136_group; OTU2350</Data></Cell>
    <Cell ss:StyleID="s69"><Data ss:Type="String">d__Bacteria; k__norank; p__Firmicutes; c__Clostridia; o__Clostridiales; f__Clostridiales_vadinBB60_group; g__norank_f__Clostridiales_vadinBB60_group; s__gut_metagenome_g__norank_f__Clostridiales_vadinBB60_group; OTU1146</Data></Cell>
    <Cell ss:StyleID="s69"><Data ss:Type="String">d__Bacteria; k__norank; p__Firmicutes; c__Clostridia; o__Clostridiales; f__Christensenellaceae; g__Christensenellaceae_R-7_group; s__unclassified_g__Christensenellaceae_R-7_group; OTU2617</Data></Cell>
    <Cell ss:StyleID="s69"><Data ss:Type="String">d__Bacteria; k__norank; p__Firmicutes; c__Clostridia; o__Clostridiales; f__Ruminococcaceae; g__Ruminococcaceae_UCG-014; s__unclassified_g__Ruminococcaceae_UCG-014; OTU2551</Data></Cell>
    <Cell ss:StyleID="s69"><Data ss:Type="String">d__Bacteria; k__norank; p__Firmicutes; c__Clostridia; o__Clostridiales; f__Ruminococcaceae; g__Ruminococcaceae_UCG-005; s__uncultured_Ruminococcaceae_bacterium_g__Ruminococcaceae_UCG-005; OTU867</Data></Cell>
    <Cell ss:StyleID="s69"><Data ss:Type="String">d__Bacteria; k__norank; p__Firmicutes; c__Clostridia; o__Clostridiales; f__Ruminococcaceae; g__Ruminococcaceae_UCG-014; s__unclassified_g__Ruminococcaceae_UCG-014; OTU2559</Data></Cell>
    <Cell ss:StyleID="s69"><Data ss:Type="String">d__Bacteria; k__norank; p__Firmicutes; c__Clostridia; o__Clostridiales; f__Ruminococcaceae; g__Ruminococcaceae_UCG-004; s__uncultured_bacterium_g__Ruminococcaceae_UCG-004; OTU2690</Data></Cell>
    <Cell ss:StyleID="s69"><Data ss:Type="String">d__Bacteria; k__norank; p__Bacteroidetes; c__Bacteroidia; o__Bacteroidales; f__Bacteroidaceae; g__Bacteroides; s__unclassified_g__Bacteroides; OTU1227</Data></Cell>
    <Cell ss:StyleID="s69"><Data ss:Type="String">d__Bacteria; k__norank; p__Firmicutes; c__Clostridia; o__Clostridiales; f__Family_XIII; g__Family_XIII_AD3011_group; s__uncultured_bacterium_g__Family_XIII_AD3011_group; OTU1131</Data></Cell>
    <Cell ss:StyleID="s69"><Data ss:Type="String">d__Bacteria; k__norank; p__Firmicutes; c__Clostridia; o__Clostridiales; f__Lachnospiraceae; g__norank_f__Lachnospiraceae; s__unclassified_g__norank_f__Lachnospiraceae; OTU2360</Data></Cell>
    <Cell ss:StyleID="s69"><Data ss:Type="String">d__Bacteria; k__norank; p__Proteobacteria; c__Deltaproteobacteria; o__Desulfurellales; f__Desulfurellaceae; g__H16; s__unclassified_g__H16; OTU2097</Data></Cell>
    <Cell ss:StyleID="s69"><Data ss:Type="String">d__Bacteria; k__norank; p__Firmicutes; c__Bacilli; o__Lactobacillales; f__Lactobacillaceae; g__Lactobacillus; s__unclassified_g__Lactobacillus; OTU3042</Data></Cell>
    <Cell ss:StyleID="s69"><Data ss:Type="String">d__Bacteria; k__norank; p__Firmicutes; c__Bacilli; o__Lactobacillales; f__Lactobacillaceae; g__Lactobacillus; s__unclassified_g__Lactobacillus; OTU3043</Data></Cell>
    <Cell ss:StyleID="s69"><Data ss:Type="String">d__Bacteria; k__norank; p__Bacteroidetes; c__Bacteroidia; o__Bacteroidales; f__Prevotellaceae; g__Prevotellaceae_NK3B31_group; s__uncultured_Prevotella_sp._g__Prevotellaceae_NK3B31_group; OTU2917</Data></Cell>
    <Cell ss:StyleID="s69"><Data ss:Type="String">d__Bacteria; k__norank; p__Firmicutes; c__Clostridia; o__Clostridiales; f__Christensenellaceae; g__Christensenellaceae_R-7_group; s__unclassified_g__Christensenellaceae_R-7_group; OTU3364</Data></Cell>
    <Cell ss:StyleID="s69"><Data ss:Type="String">d__Bacteria; k__norank; p__Firmicutes; c__Clostridia; o__Clostridiales; f__Ruminococcaceae; g__Ruminococcaceae_UCG-003; s__uncultured_organism_g__Ruminococcaceae_UCG-003; OTU713</Data></Cell>
    <Cell ss:StyleID="s69"><Data ss:Type="String">d__Bacteria; k__norank; p__Firmicutes; c__Clostridia; o__Clostridiales; f__Ruminococcaceae; g__Oscillospira; s__uncultured_bacterium_g__Oscillospira; OTU3263</Data></Cell>
    <Cell ss:StyleID="s69"><Data ss:Type="String">d__Bacteria; k__norank; p__Firmicutes; c__Clostridia; o__Clostridiales; f__Family_XIII; g__Family_XIII_UCG-001; s__uncultured_bacterium_g__Family_XIII_UCG-001; OTU299</Data></Cell>
    <Cell ss:StyleID="s69"><Data ss:Type="String">d__Bacteria; k__norank; p__Firmicutes; c__Clostridia; o__Clostridiales; f__Lachnospiraceae; g__unclassified_f__Lachnospiraceae; s__unclassified_f__Lachnospiraceae; OTU329</Data></Cell>
    <Cell ss:StyleID="s69"><Data ss:Type="String">d__Bacteria; k__norank; p__Firmicutes; c__Clostridia; o__Clostridiales; f__Ruminococcaceae; g__Ruminococcaceae_UCG-005; s__uncultured_Ruminococcaceae_bacterium_g__Ruminococcaceae_UCG-005; OTU1053</Data></Cell>
    <Cell ss:StyleID="s69"><Data ss:Type="String">d__Bacteria; k__norank; p__Firmicutes; c__Clostridia; o__Clostridiales; f__Christensenellaceae; g__Christensenellaceae_R-7_group; s__uncultured_bacterium_g__Christensenellaceae_R-7_group; OTU1077</Data></Cell>
    <Cell ss:StyleID="s69"><Data ss:Type="String">d__Bacteria; k__norank; p__Proteobacteria; c__Deltaproteobacteria; o__Myxococcales; f__unclassified_o__Myxococcales; g__unclassified_o__Myxococcales; s__unclassified_o__Myxococcales; OTU1515</Data></Cell>
    <Cell ss:StyleID="s69"><Data ss:Type="String">d__Bacteria; k__norank; p__Proteobacteria; c__Alphaproteobacteria; o__Rhodospirillales; f__MND8; g__norank_f__MND8; s__unclassified_g__norank_f__MND8; OTU1411</Data></Cell>
    <Cell ss:StyleID="s69"><Data ss:Type="String">d__Bacteria; k__norank; p__Acidobacteria; c__Acidobacteria; o__Subgroup_10; f__ABS-19; g__norank_f__ABS-19; s__uncultured_bacterium_g__norank_f__ABS-19; OTU1534</Data></Cell>
    <Cell ss:StyleID="s69"><Data ss:Type="String">d__Bacteria; k__norank; p__Proteobacteria; c__Gammaproteobacteria; o__Aeromonadales; f__Aeromonadaceae; g__Aeromonas; s__Aeromonas_hydrophila_subsp._hydrophila_g__Aeromonas; OTU912</Data></Cell>
    <Cell ss:StyleID="s69"><Data ss:Type="String">d__Bacteria; k__norank; p__Bacteroidetes; c__Bacteroidia; o__Bacteroidales; f__Prevotellaceae; g__Prevotellaceae_UCG-003; s__unclassified_g__Prevotellaceae_UCG-003; OTU2738</Data></Cell>
    <Cell ss:StyleID="s69"><Data ss:Type="String">d__Bacteria; k__norank; p__Proteobacteria; c__Alphaproteobacteria; o__Rhodospirillales; f__Rhodospirillaceae; g__norank_f__Rhodospirillaceae; s__unclassified_g__norank_f__Rhodospirillaceae; OTU1505</Data></Cell>
    <Cell ss:StyleID="s69"><Data ss:Type="String">d__Bacteria; k__norank; p__Tenericutes; c__Mollicutes; o__Mollicutes_RF9; f__norank_o__Mollicutes_RF9; g__norank_o__Mollicutes_RF9; s__unclassified_g__norank_o__Mollicutes_RF9; OTU145</Data></Cell>
    <Cell ss:StyleID="s69"><Data ss:Type="String">d__Bacteria; k__norank; p__Bacteroidetes; c__Cytophagia; o__Cytophagales; f__Cytophagaceae; g__Adhaeribacter; s__uncultured_soil_bacterium_g__Adhaeribacter; OTU1523</Data></Cell>
    <Cell ss:StyleID="s69"><Data ss:Type="String">d__Bacteria; k__norank; p__Firmicutes; c__Clostridia; o__Clostridiales; f__Lachnospiraceae; g__Howardella; s__unclassified_g__Howardella; OTU3564</Data></Cell>
    <Cell ss:StyleID="s69"><Data ss:Type="String">d__Bacteria; k__norank; p__Tenericutes; c__Mollicutes; o__Mollicutes_RF9; f__norank_o__Mollicutes_RF9; g__norank_o__Mollicutes_RF9; s__uncultured_bacterium_g__norank_o__Mollicutes_RF9; OTU2703</Data></Cell>
    <Cell ss:StyleID="s69"><Data ss:Type="String">d__Bacteria; k__norank; p__Firmicutes; c__Negativicutes; o__Selenomonadales; f__Veillonellaceae; g__Megasphaera; s__unclassified_g__Megasphaera; OTU2688</Data></Cell>
    <Cell ss:StyleID="s69"><Data ss:Type="String">d__Bacteria; k__norank; p__Bacteroidetes; c__Bacteroidia; o__Bacteroidales; f__Bacteroidaceae; g__Bacteroides; s__unclassified_g__Bacteroides; OTU2789</Data></Cell>
    <Cell ss:StyleID="s69"><Data ss:Type="String">d__Bacteria; k__norank; p__Firmicutes; c__Erysipelotrichia; o__Erysipelotrichales; f__Erysipelotrichaceae; g__Erysipelotrichaceae_UCG-004; s__unidentified_rumen_bacterium_RFN74; OTU1218</Data></Cell>
    <Cell ss:StyleID="s69"><Data ss:Type="String">d__Bacteria; k__norank; p__Spirochaetae; c__Spirochaetes; o__Spirochaetales; f__Spirochaetaceae; g__Sphaerochaeta; s__uncultured_bacterium_g__Sphaerochaeta; OTU3126</Data></Cell>
    <Cell ss:StyleID="s69"><Data ss:Type="String">d__Bacteria; k__norank; p__Firmicutes; c__Bacilli; o__Lactobacillales; f__Enterococcaceae; g__Vagococcus; s__Vagococcus_fluvialis; OTU3375</Data></Cell>
    <Cell ss:StyleID="s69"><Data ss:Type="String">d__Bacteria; k__norank; p__Firmicutes; c__Clostridia; o__Clostridiales; f__Ruminococcaceae; g__Butyricicoccus; s__uncultured_bacterium_g__Butyricicoccus; OTU2926</Data></Cell>
    <Cell ss:StyleID="s69"><Data ss:Type="String">d__Bacteria; k__norank; p__Bacteroidetes; c__Bacteroidia; o__Bacteroidales; f__Prevotellaceae; g__Prevotella_7; s__Prevotella_sp._RS2; OTU74</Data></Cell>
    <Cell ss:StyleID="s69"><Data ss:Type="String">d__Bacteria; k__norank; p__Proteobacteria; c__Gammaproteobacteria; o__Alteromonadales; f__Shewanellaceae; g__Shewanella; s__Shewanella_algae; OTU24</Data></Cell>
    <Cell ss:StyleID="s69"><Data ss:Type="String">d__Bacteria; k__norank; p__Firmicutes; c__Clostridia; o__Clostridiales; f__Ruminococcaceae; g__Anaerotruncus; s__uncultured_organism_g__Anaerotruncus; OTU2962</Data></Cell>
    <Cell ss:StyleID="s69"><Data ss:Type="String">d__Bacteria; k__norank; p__Firmicutes; c__Clostridia; o__Clostridiales; f__Ruminococcaceae; g__Ruminococcaceae_UCG-014; s__unclassified_g__Ruminococcaceae_UCG-014; OTU2894</Data></Cell>
    <Cell ss:StyleID="s69"><Data ss:Type="String">d__Bacteria; k__norank; p__Tenericutes; c__Mollicutes; o__Mollicutes_RF9; f__norank_o__Mollicutes_RF9; g__norank_o__Mollicutes_RF9; s__unclassified_g__norank_o__Mollicutes_RF9; OTU369</Data></Cell>
    <Cell ss:StyleID="s69"><Data ss:Type="String">d__Bacteria; k__norank; p__Bacteroidetes; c__Bacteroidia; o__Bacteroidales; f__Bacteroidales_S24-7_group; g__norank_f__Bacteroidales_S24-7_group; s__unclassified_g__norank_f__Bacteroidales_S24-7_group; OTU617</Data></Cell>
    <Cell ss:StyleID="s69"><Data ss:Type="String">d__Bacteria; k__norank; p__Firmicutes; c__Clostridia; o__Clostridiales; f__Clostridiales_vadinBB60_group; g__norank_f__Clostridiales_vadinBB60_group; s__gut_metagenome_g__norank_f__Clostridiales_vadinBB60_group; OTU3549</Data></Cell>
    <Cell ss:StyleID="s69"><Data ss:Type="String">d__Bacteria; k__norank; p__Bacteroidetes; c__Bacteroidia; o__Bacteroidales; f__Prevotellaceae; g__Prevotella_9; s__unclassified_g__Prevotella_9; OTU736</Data></Cell>
    <Cell ss:StyleID="s69"><Data ss:Type="String">d__Bacteria; k__norank; p__Firmicutes; c__Bacilli; o__Lactobacillales; f__Leuconostocaceae; g__Weissella; s__unclassified_g__Weissella; OTU2669</Data></Cell>
    <Cell ss:StyleID="s69"><Data ss:Type="String">d__Bacteria; k__norank; p__Proteobacteria; c__Alphaproteobacteria; o__Rhodospirillales; f__unclassified_o__Rhodospirillales; g__unclassified_o__Rhodospirillales; s__unclassified_o__Rhodospirillales; OTU1558</Data></Cell>
    <Cell ss:StyleID="s69"><Data ss:Type="String">d__Bacteria; k__norank; p__Actinobacteria; c__Actinobacteria; o__Coriobacteriales; f__Coriobacteriaceae; g__Olsenella; s__unclassified_g__Olsenella; OTU711</Data></Cell>
    <Cell ss:StyleID="s69"><Data ss:Type="String">d__Bacteria; k__norank; p__Firmicutes; c__Clostridia; o__Clostridiales; f__Ruminococcaceae; g__Ruminococcaceae_NK4A214_group; s__unclassified_g__Ruminococcaceae_NK4A214_group; OTU2741</Data></Cell>
    <Cell ss:StyleID="s69"><Data ss:Type="String">d__Bacteria; k__norank; p__Bacteroidetes; c__Bacteroidia; o__Bacteroidales; f__Prevotellaceae; g__Alloprevotella; s__uncultured_bacterium_g__Alloprevotella; OTU2964</Data></Cell>
    <Cell ss:StyleID="s69"><Data ss:Type="String">d__Bacteria; k__norank; p__Firmicutes; c__Clostridia; o__Clostridiales; f__Ruminococcaceae; g__Ruminococcaceae_UCG-014; s__uncultured_bacterium_g__Ruminococcaceae_UCG-014; OTU1231</Data></Cell>
    <Cell ss:StyleID="s69"><Data ss:Type="String">d__Bacteria; k__norank; p__Firmicutes; c__Clostridia; o__Clostridiales; f__Ruminococcaceae; g__Ruminococcaceae_UCG-002; s__uncultured_rumen_bacterium_g__Ruminococcaceae_UCG-002; OTU948</Data></Cell>
    <Cell ss:StyleID="s69"><Data ss:Type="String">d__Bacteria; k__norank; p__Tenericutes; c__Mollicutes; o__NB1-n; f__norank_o__NB1-n; g__norank_o__NB1-n; s__gut_metagenome_g__norank_o__NB1-n; OTU1101</Data></Cell>
    <Cell ss:StyleID="s69"><Data ss:Type="String">d__Bacteria; k__norank; p__Spirochaetae; c__Spirochaetes; o__Spirochaetales; f__Spirochaetaceae; g__Treponema_2; s__Treponema_berlinense; OTU3531</Data></Cell>
    <Cell ss:StyleID="s69"><Data ss:Type="String">d__Bacteria; k__norank; p__Firmicutes; c__Clostridia; o__Clostridiales; f__Ruminococcaceae; g__norank_f__Ruminococcaceae; s__Ruminococcaceae_bacterium_AM2; OTU863</Data></Cell>
    <Cell ss:StyleID="s69"><Data ss:Type="String">d__Bacteria; k__norank; p__unclassified_k__norank; c__unclassified_k__norank; o__unclassified_k__norank; f__unclassified_k__norank; g__unclassified_k__norank; s__unclassified_k__norank; OTU1857</Data></Cell>
    <Cell ss:StyleID="s69"><Data ss:Type="String">d__Bacteria; k__norank; p__Bacteroidetes; c__Bacteroidia; o__Bacteroidales; f__Bacteroidales_S24-7_group; g__norank_f__Bacteroidales_S24-7_group; s__unclassified_g__norank_f__Bacteroidales_S24-7_group; OTU3551</Data></Cell>
    <Cell ss:StyleID="s69"><Data ss:Type="String">d__Bacteria; k__norank; p__Lentisphaerae; c__Lentisphaeria; o__Victivallales; f__Victivallaceae; g__norank_f__Victivallaceae; s__uncultured_organism_g__norank_f__Victivallaceae; OTU3150</Data></Cell>
    <Cell ss:StyleID="s69"><Data ss:Type="String">d__Bacteria; k__norank; p__Firmicutes; c__Clostridia; o__Clostridiales; f__Lachnospiraceae; g__[Eubacterium]_fissicatena_group; s__unclassified_g__[Eubacterium]_fissicatena_group; OTU3048</Data></Cell>
    <Cell ss:StyleID="s69"><Data ss:Type="String">d__Bacteria; k__norank; p__Tenericutes; c__Mollicutes; o__Mollicutes_RF9; f__norank_o__Mollicutes_RF9; g__norank_o__Mollicutes_RF9; s__unclassified_g__norank_o__Mollicutes_RF9; OTU952</Data></Cell>
    <Cell ss:StyleID="s69"><Data ss:Type="String">d__Bacteria; k__norank; p__Proteobacteria; c__Betaproteobacteria; o__SC-I-84; f__norank_o__SC-I-84; g__norank_o__SC-I-84; s__unclassified_g__norank_o__SC-I-84; OTU1710</Data></Cell>
    <Cell ss:StyleID="s69"><Data ss:Type="String">d__Bacteria; k__norank; p__Acidobacteria; c__Acidobacteria; o__norank_c__Acidobacteria; f__norank_c__Acidobacteria; g__norank_c__Acidobacteria; s__uncultured_Acidobacteriales_bacterium_g__norank_c__Acidobacteria; OTU1595</Data></Cell>
    <Cell ss:StyleID="s69"><Data ss:Type="String">d__Bacteria; k__norank; p__Bacteroidetes; c__Bacteroidia; o__Bacteroidales; f__Rikenellaceae; g__Alistipes; s__Alistipes_finegoldii; OTU3512</Data></Cell>
    <Cell ss:StyleID="s69"><Data ss:Type="String">d__Bacteria; k__norank; p__Firmicutes; c__Clostridia; o__Clostridiales; f__Ruminococcaceae; g__Ruminococcaceae_UCG-013; s__unclassified_g__Ruminococcaceae_UCG-013; OTU2719</Data></Cell>
    <Cell ss:StyleID="s69"><Data ss:Type="String">d__Bacteria; k__norank; p__Firmicutes; c__Bacilli; o__Bacillales; f__Staphylococcaceae; g__Jeotgalicoccus; s__uncultured_bacterium_g__Jeotgalicoccus; OTU3357</Data></Cell>
    <Cell ss:StyleID="s69"><Data ss:Type="String">d__Bacteria; k__norank; p__Firmicutes; c__Clostridia; o__Clostridiales; f__Ruminococcaceae; g__Ruminococcaceae_NK4A214_group; s__unclassified_g__Ruminococcaceae_NK4A214_group; OTU1212</Data></Cell>
    <Cell ss:StyleID="s69"><Data ss:Type="String">d__Bacteria; k__norank; p__Firmicutes; c__Clostridia; o__Clostridiales; f__Ruminococcaceae; g__Oscillospira; s__uncultured_bacterium_g__Oscillospira; OTU683</Data></Cell>
    <Cell ss:StyleID="s69"><Data ss:Type="String">d__Bacteria; k__norank; p__Firmicutes; c__Clostridia; o__Clostridiales; f__Lachnospiraceae; g__unclassified_f__Lachnospiraceae; s__unclassified_f__Lachnospiraceae; OTU3059</Data></Cell>
    <Cell ss:StyleID="s69"><Data ss:Type="String">d__Bacteria; k__norank; p__Proteobacteria; c__Betaproteobacteria; o__Burkholderiales; f__Alcaligenaceae; g__Parasutterella; s__Sutterellaceae_bacterium_YL45; OTU2623</Data></Cell>
    <Cell ss:StyleID="s69"><Data ss:Type="String">d__Bacteria; k__norank; p__Bacteroidetes; c__Bacteroidia; o__Bacteroidales; f__unclassified_o__Bacteroidales; g__unclassified_o__Bacteroidales; s__unclassified_o__Bacteroidales; OTU2718</Data></Cell>
    <Cell ss:StyleID="s69"><Data ss:Type="String">d__Bacteria; k__norank; p__Bacteroidetes; c__Bacteroidia; o__Bacteroidales; f__unclassified_o__Bacteroidales; g__unclassified_o__Bacteroidales; s__unclassified_o__Bacteroidales; OTU2714</Data></Cell>
    <Cell ss:StyleID="s69"><Data ss:Type="String">d__Bacteria; k__norank; p__Bacteroidetes; c__Bacteroidia; o__Bacteroidales; f__Bacteroidales_S24-7_group; g__norank_f__Bacteroidales_S24-7_group; s__uncultured_bacterium_g__norank_f__Bacteroidales_S24-7_group; OTU660</Data></Cell>
    <Cell ss:StyleID="s69"><Data ss:Type="String">d__Bacteria; k__norank; p__Spirochaetae; c__Spirochaetes; o__Spirochaetales; f__Spirochaetaceae; g__Sphaerochaeta; s__uncultured_prokaryote_g__Sphaerochaeta; OTU684</Data></Cell>
    <Cell ss:StyleID="s69"><Data ss:Type="String">d__Bacteria; k__norank; p__Firmicutes; c__Clostridia; o__Clostridiales; f__Clostridiaceae_1; g__Clostridium_sensu_stricto_1; s__uncultured_bacterium_g__Clostridium_sensu_stricto_1; OTU901</Data></Cell>
    <Cell ss:StyleID="s69"><Data ss:Type="String">d__Bacteria; k__norank; p__Firmicutes; c__Clostridia; o__Clostridiales; f__Lachnospiraceae; g__Lachnospiraceae_FCS020_group; s__uncultured_bacterium_g__Lachnospiraceae_FCS020_group; OTU669</Data></Cell>
    <Cell ss:StyleID="s69"><Data ss:Type="String">d__Bacteria; k__norank; p__Firmicutes; c__Bacilli; o__Lactobacillales; f__Lactobacillaceae; g__Lactobacillus; s__unclassified_g__Lactobacillus; OTU3091</Data></Cell>
    <Cell ss:StyleID="s69"><Data ss:Type="String">d__Bacteria; k__norank; p__Proteobacteria; c__Deltaproteobacteria; o__Desulfovibrionales; f__Desulfovibrionaceae; g__Bilophila; s__uncultured_bacterium_g__Bilophila; OTU2452</Data></Cell>
    <Cell ss:StyleID="s69"><Data ss:Type="String">d__Bacteria; k__norank; p__Firmicutes; c__Clostridia; o__Clostridiales; f__Lachnospiraceae; g__Lachnospiraceae_NK4A136_group; s__uncultured_Lachnospiraceae_bacterium_g__Lachnospiraceae_NK4A136_group; OTU2823</Data></Cell>
    <Cell ss:StyleID="s69"><Data ss:Type="String">d__Bacteria; k__norank; p__Proteobacteria; c__Deltaproteobacteria; o__Myxococcales; f__Haliangiaceae; g__Haliangium; s__uncultured_Myxococcales_bacterium_g__Haliangium; OTU1577</Data></Cell>
    <Cell ss:StyleID="s69"><Data ss:Type="String">d__Bacteria; k__norank; p__Firmicutes; c__Clostridia; o__Clostridiales; f__Family_XIII; g__unclassified_f__Family_XIII; s__unclassified_f__Family_XIII; OTU3191</Data></Cell>
    <Cell ss:StyleID="s69"><Data ss:Type="String">d__Bacteria; k__norank; p__Bacteroidetes; c__Bacteroidia; o__Bacteroidales; f__Prevotellaceae; g__Prevotella_9; s__unclassified_g__Prevotella_9; OTU2844</Data></Cell>
    <Cell ss:StyleID="s69"><Data ss:Type="String">d__Bacteria; k__norank; p__Firmicutes; c__Clostridia; o__Clostridiales; f__Lachnospiraceae; g__unclassified_f__Lachnospiraceae; s__unclassified_f__Lachnospiraceae; OTU989</Data></Cell>
    <Cell ss:StyleID="s69"><Data ss:Type="String">d__Bacteria; k__norank; p__Firmicutes; c__Clostridia; o__Clostridiales; f__Lachnospiraceae; g__norank_f__Lachnospiraceae; s__unclassified_g__norank_f__Lachnospiraceae; OTU386</Data></Cell>
    <Cell ss:StyleID="s69"><Data ss:Type="String">d__Bacteria; k__norank; p__Firmicutes; c__Clostridia; o__Clostridiales; f__Clostridiales_vadinBB60_group; g__norank_f__Clostridiales_vadinBB60_group; s__unclassified_g__norank_f__Clostridiales_vadinBB60_group; OTU1232</Data></Cell>
    <Cell ss:StyleID="s69"><Data ss:Type="String">d__Bacteria; k__norank; p__Tenericutes; c__Mollicutes; o__Mollicutes_RF9; f__norank_o__Mollicutes_RF9; g__norank_o__Mollicutes_RF9; s__gut_metagenome_g__norank_o__Mollicutes_RF9; OTU281</Data></Cell>
    <Cell ss:StyleID="s69"><Data ss:Type="String">d__Bacteria; k__norank; p__Proteobacteria; c__Betaproteobacteria; o__Burkholderiales; f__Alcaligenaceae; g__Pelistega; s__Pelistega_suis; OTU3387</Data></Cell>
    <Cell ss:StyleID="s69"><Data ss:Type="String">d__Bacteria; k__norank; p__Bacteroidetes; c__Bacteroidia; o__Bacteroidales; f__Bacteroidales_S24-7_group; g__norank_f__Bacteroidales_S24-7_group; s__uncultured_organism_g__norank_f__Bacteroidales_S24-7_group; OTU2717</Data></Cell>
    <Cell ss:StyleID="s69"><Data ss:Type="String">d__Bacteria; k__norank; p__Proteobacteria; c__Gammaproteobacteria; o__Aeromonadales; f__Succinivibrionaceae; g__Succinivibrio; s__unclassified_g__Succinivibrio; OTU2956</Data></Cell>
    <Cell ss:StyleID="s69"><Data ss:Type="String">d__Bacteria; k__norank; p__Tenericutes; c__Mollicutes; o__Mollicutes_RF9; f__norank_o__Mollicutes_RF9; g__norank_o__Mollicutes_RF9; s__gut_metagenome_g__norank_o__Mollicutes_RF9; OTU731</Data></Cell>
    <Cell ss:StyleID="s69"><Data ss:Type="String">d__Bacteria; k__norank; p__Firmicutes; c__Clostridia; o__Clostridiales; f__Ruminococcaceae; g__Ruminococcaceae_NK4A214_group; s__unclassified_g__Ruminococcaceae_NK4A214_group; OTU3203</Data></Cell>
    <Cell ss:StyleID="s69"><Data ss:Type="String">d__Bacteria; k__norank; p__Bacteroidetes; c__Bacteroidia; o__Bacteroidales; f__Bacteroidaceae; g__Bacteroides; s__Bacteroides_stercoris_ATCC_43183; OTU3565</Data></Cell>
    <Cell ss:StyleID="s69"><Data ss:Type="String">d__Bacteria; k__norank; p__Bacteroidetes; c__Bacteroidia; o__Bacteroidales; f__Prevotellaceae; g__norank_f__Prevotellaceae; s__uncultured_bacterium_g__norank_f__Prevotellaceae; OTU3223</Data></Cell>
    <Cell ss:StyleID="s69"><Data ss:Type="String">d__Bacteria; k__norank; p__Firmicutes; c__Negativicutes; o__Selenomonadales; f__Veillonellaceae; g__Mitsuokella; s__uncultured_bacterium_g__Mitsuokella; OTU3135</Data></Cell>
    <Cell ss:StyleID="s69"><Data ss:Type="String">d__Bacteria; k__norank; p__Firmicutes; c__Clostridia; o__Clostridiales; f__Peptococcaceae; g__norank_f__Peptococcaceae; s__unclassified_g__norank_f__Peptococcaceae; OTU2563</Data></Cell>
    <Cell ss:StyleID="s69"><Data ss:Type="String">d__Bacteria; k__norank; p__Proteobacteria; c__Alphaproteobacteria; o__Rhodospirillales; f__Rhodospirillaceae; g__norank_f__Rhodospirillaceae; s__unclassified_g__norank_f__Rhodospirillaceae; OTU2046</Data></Cell>
    <Cell ss:StyleID="s69"><Data ss:Type="String">d__Bacteria; k__norank; p__Firmicutes; c__Clostridia; o__Clostridiales; f__Ruminococcaceae; g__Ruminococcaceae_UCG-014; s__[Clostridium]_papyrosolvens_g__Ruminococcaceae_UCG-014; OTU2553</Data></Cell>
    <Cell ss:StyleID="s69"><Data ss:Type="String">d__Bacteria; k__norank; p__Proteobacteria; c__Betaproteobacteria; o__Burkholderiales; f__Comamonadaceae; g__Comamonas; s__unclassified_g__Comamonas; OTU3173</Data></Cell>
    <Cell ss:StyleID="s69"><Data ss:Type="String">d__Bacteria; k__norank; p__Firmicutes; c__Negativicutes; o__Selenomonadales; f__Veillonellaceae; g__Dialister; s__uncultured_bacterium_g__Dialister; OTU6</Data></Cell>
    <Cell ss:StyleID="s69"><Data ss:Type="String">d__Bacteria; k__norank; p__Proteobacteria; c__Betaproteobacteria; o__SC-I-84; f__norank_o__SC-I-84; g__norank_o__SC-I-84; s__unclassified_g__norank_o__SC-I-84; OTU1987</Data></Cell>
    <Cell ss:StyleID="s69"><Data ss:Type="String">d__Bacteria; k__norank; p__Proteobacteria; c__Betaproteobacteria; o__Nitrosomonadales; f__Nitrosomonadaceae; g__norank_f__Nitrosomonadaceae; s__unclassified_g__norank_f__Nitrosomonadaceae; OTU2156</Data></Cell>
    <Cell ss:StyleID="s69"><Data ss:Type="String">d__Bacteria; k__norank; p__Firmicutes; c__Clostridia; o__Clostridiales; f__Ruminococcaceae; g__Ruminococcaceae_UCG-010; s__unclassified_g__Ruminococcaceae_UCG-010; OTU2794</Data></Cell>
    <Cell ss:StyleID="s69"><Data ss:Type="String">d__Bacteria; k__norank; p__Firmicutes; c__Clostridia; o__Clostridiales; f__Ruminococcaceae; g__Ruminococcaceae_UCG-013; s__unclassified_g__Ruminococcaceae_UCG-013; OTU3242</Data></Cell>
    <Cell ss:StyleID="s69"><Data ss:Type="String">d__Bacteria; k__norank; p__Firmicutes; c__Clostridia; o__Clostridiales; f__Family_XIII; g__unclassified_f__Family_XIII; s__unclassified_f__Family_XIII; OTU3200</Data></Cell>
    <Cell ss:StyleID="s69"><Data ss:Type="String">d__Bacteria; k__norank; p__Bacteroidetes; c__Bacteroidia; o__Bacteroidales; f__Prevotellaceae; g__unclassified_f__Prevotellaceae; s__unclassified_f__Prevotellaceae; OTU3489</Data></Cell>
    <Cell ss:StyleID="s69"><Data ss:Type="String">d__Bacteria; k__norank; p__Firmicutes; c__Clostridia; o__Clostridiales; f__Clostridiales_vadinBB60_group; g__norank_f__Clostridiales_vadinBB60_group; s__unclassified_g__norank_f__Clostridiales_vadinBB60_group; OTU3494</Data></Cell>
    <Cell ss:StyleID="s69"><Data ss:Type="String">d__Bacteria; k__norank; p__Bacteroidetes; c__Bacteroidia; o__Bacteroidales; f__Rikenellaceae; g__Alistipes; s__Faecalibacterium_prausnitzii_g__Alistipes; OTU3328</Data></Cell>
    <Cell ss:StyleID="s69"><Data ss:Type="String">d__Bacteria; k__norank; p__Firmicutes; c__Clostridia; o__Clostridiales; f__Lachnospiraceae; g__Roseburia; s__gut_metagenome_g__Roseburia; OTU89</Data></Cell>
    <Cell ss:StyleID="s69"><Data ss:Type="String">d__Bacteria; k__norank; p__Bacteroidetes; c__Bacteroidia; o__Bacteroidales; f__Bacteroidales_S24-7_group; g__norank_f__Bacteroidales_S24-7_group; s__uncultured_bacterium_g__norank_f__Bacteroidales_S24-7_group; OTU1332</Data></Cell>
    <Cell ss:StyleID="s69"><Data ss:Type="String">d__Bacteria; k__norank; p__Firmicutes; c__Erysipelotrichia; o__Erysipelotrichales; f__Erysipelotrichaceae; g__Erysipelotrichaceae_UCG-004; s__unclassified_g__Erysipelotrichaceae_UCG-004; OTU955</Data></Cell>
    <Cell ss:StyleID="s69"><Data ss:Type="String">d__Bacteria; k__norank; p__Firmicutes; c__Clostridia; o__Clostridiales; f__Ruminococcaceae; g__Ruminococcus_2; s__unclassified_g__Ruminococcus_2; OTU330</Data></Cell>
    <Cell ss:StyleID="s69"><Data ss:Type="String">d__Bacteria; k__norank; p__Bacteroidetes; c__Bacteroidia; o__Bacteroidales; f__Prevotellaceae; g__Prevotella_2; s__unclassified_g__Prevotella_2; OTU1057</Data></Cell>
    <Cell ss:StyleID="s69"><Data ss:Type="String">d__Bacteria; k__norank; p__Firmicutes; c__Erysipelotrichia; o__Erysipelotrichales; f__Erysipelotrichaceae; g__Allobaculum; s__uncultured_Allobaculum_sp.; OTU2308</Data></Cell>
    <Cell ss:StyleID="s69"><Data ss:Type="String">d__Bacteria; k__norank; p__Firmicutes; c__Clostridia; o__Clostridiales; f__Ruminococcaceae; g__Ruminococcaceae_UCG-013; s__uncultured_bacterium_g__Ruminococcaceae_UCG-013; OTU871</Data></Cell>
    <Cell ss:StyleID="s69"><Data ss:Type="String">d__Bacteria; k__norank; p__Tenericutes; c__Mollicutes; o__Mollicutes_RF9; f__norank_o__Mollicutes_RF9; g__norank_o__Mollicutes_RF9; s__unclassified_g__norank_o__Mollicutes_RF9; OTU2722</Data></Cell>
    <Cell ss:StyleID="s69"><Data ss:Type="String">d__Bacteria; k__norank; p__Firmicutes; c__Clostridia; o__Clostridiales; f__Lachnospiraceae; g__[Eubacterium]_eligens_group; s__uncultured_bacterium_g__[Eubacterium]_eligens_group; OTU2810</Data></Cell>
    <Cell ss:StyleID="s69"><Data ss:Type="String">d__Bacteria; k__norank; p__Firmicutes; c__Clostridia; o__Clostridiales; f__Lachnospiraceae; g__[Eubacterium]_xylanophilum_group; s__uncultured_bacterium_g__[Eubacterium]_xylanophilum_group; OTU2495</Data></Cell>
    <Cell ss:StyleID="s69"><Data ss:Type="String">d__Bacteria; k__norank; p__Firmicutes; c__Clostridia; o__Clostridiales; f__Clostridiaceae_1; g__Clostridium_sensu_stricto_1; s__uncultured_bacterium_g__Clostridium_sensu_stricto_1; OTU2742</Data></Cell>
    <Cell ss:StyleID="s69"><Data ss:Type="String">d__Bacteria; k__norank; p__Firmicutes; c__Clostridia; o__Clostridiales; f__Ruminococcaceae; g__Ruminococcaceae_UCG-002; s__uncultured_bacterium_g__Ruminococcaceae_UCG-002; OTU1193</Data></Cell>
    <Cell ss:StyleID="s69"><Data ss:Type="String">d__Bacteria; k__norank; p__Firmicutes; c__Bacilli; o__Lactobacillales; f__Lactobacillaceae; g__Lactobacillus; s__Lactobacillus_vaginalis; OTU2975</Data></Cell>
    <Cell ss:StyleID="s69"><Data ss:Type="String">d__Bacteria; k__norank; p__Firmicutes; c__Clostridia; o__Clostridiales; f__Family_XIII; g__[Eubacterium]_nodatum_group; s__uncultured_bacterium_g__[Eubacterium]_nodatum_group; OTU2942</Data></Cell>
    <Cell ss:StyleID="s69"><Data ss:Type="String">d__Bacteria; k__norank; p__Bacteroidetes; c__Bacteroidia; o__Bacteroidales; f__Prevotellaceae; g__unclassified_f__Prevotellaceae; s__unclassified_f__Prevotellaceae; OTU1226</Data></Cell>
    <Cell ss:StyleID="s69"><Data ss:Type="String">d__Bacteria; k__norank; p__Firmicutes; c__Clostridia; o__Clostridiales; f__Ruminococcaceae; g__Ruminococcaceae_UCG-014; s__unclassified_g__Ruminococcaceae_UCG-014; OTU547</Data></Cell>
    <Cell ss:StyleID="s69"><Data ss:Type="String">d__Bacteria; k__norank; p__Proteobacteria; c__Epsilonproteobacteria; o__Campylobacterales; f__Campylobacteraceae; g__Campylobacter; s__Campylobacter_jejuni_subsp._jejuni; OTU1019</Data></Cell>
    <Cell ss:StyleID="s69"><Data ss:Type="String">d__Bacteria; k__norank; p__Bacteroidetes; c__Bacteroidia; o__Bacteroidales; f__Bacteroidales_S24-7_group; g__norank_f__Bacteroidales_S24-7_group; s__uncultured_bacterium_g__norank_f__Bacteroidales_S24-7_group; OTU2423</Data></Cell>
    <Cell ss:StyleID="s69"><Data ss:Type="String">d__Bacteria; k__norank; p__Proteobacteria; c__Gammaproteobacteria; o__Xanthomonadales; f__Xanthomonadaceae; g__Arenimonas; s__unclassified_g__Arenimonas; OTU466</Data></Cell>
    <Cell ss:StyleID="s69"><Data ss:Type="String">d__Bacteria; k__norank; p__Firmicutes; c__Clostridia; o__Clostridiales; f__Christensenellaceae; g__Christensenellaceae_R-7_group; s__unclassified_g__Christensenellaceae_R-7_group; OTU3373</Data></Cell>
    <Cell ss:StyleID="s69"><Data ss:Type="String">d__Bacteria; k__norank; p__Bacteroidetes; c__Bacteroidia; o__Bacteroidales; f__Rikenellaceae; g__dgA-11_gut_group; s__uncultured_Bacteroidales_bacterium_g__dgA-11_gut_group; OTU1090</Data></Cell>
    <Cell ss:StyleID="s69"><Data ss:Type="String">d__Bacteria; k__norank; p__Acidobacteria; c__Acidobacteria; o__norank_c__Acidobacteria; f__norank_c__Acidobacteria; g__norank_c__Acidobacteria; s__unclassified_g__norank_c__Acidobacteria; OTU1424</Data></Cell>
    <Cell ss:StyleID="s69"><Data ss:Type="String">d__Bacteria; k__norank; p__Firmicutes; c__Clostridia; o__Clostridiales; f__Ruminococcaceae; g__Ruminococcaceae_UCG-010; s__uncultured_Ruminococcaceae_bacterium_g__Ruminococcaceae_UCG-010; OTU3248</Data></Cell>
    <Cell ss:StyleID="s69"><Data ss:Type="String">d__Bacteria; k__norank; p__Firmicutes; c__Bacilli; o__Lactobacillales; f__Enterococcaceae; g__Vagococcus; s__unclassified_g__Vagococcus; OTU3398</Data></Cell>
    <Cell ss:StyleID="s69"><Data ss:Type="String">d__Bacteria; k__norank; p__Firmicutes; c__Clostridia; o__Clostridiales; f__Ruminococcaceae; g__Butyricicoccus; s__unclassified_g__Butyricicoccus; OTU2846</Data></Cell>
    <Cell ss:StyleID="s69"><Data ss:Type="String">d__Bacteria; k__norank; p__Firmicutes; c__Bacilli; o__Lactobacillales; f__Lactobacillaceae; g__Lactobacillus; s__Lactobacillus_agilis; OTU3343</Data></Cell>
    <Cell ss:StyleID="s69"><Data ss:Type="String">d__Bacteria; k__norank; p__Firmicutes; c__Clostridia; o__Clostridiales; f__Lachnospiraceae; g__unclassified_f__Lachnospiraceae; s__unclassified_f__Lachnospiraceae; OTU743</Data></Cell>
    <Cell ss:StyleID="s69"><Data ss:Type="String">d__Bacteria; k__norank; p__Bacteroidetes; c__Bacteroidia; o__Bacteroidales; f__Bacteroidaceae; g__Bacteroides; s__Bacteroides_plebeius; OTU3550</Data></Cell>
    <Cell ss:StyleID="s69"><Data ss:Type="String">d__Bacteria; k__norank; p__Firmicutes; c__Clostridia; o__Clostridiales; f__Ruminococcaceae; g__Pseudoflavonifractor; s__uncultured_bacterium_g__Pseudoflavonifractor; OTU2944</Data></Cell>
    <Cell ss:StyleID="s69"><Data ss:Type="String">d__Bacteria; k__norank; p__Firmicutes; c__Clostridia; o__Clostridiales; f__Ruminococcaceae; g__Anaerotruncus; s__uncultured_organism_g__Anaerotruncus; OTU702</Data></Cell>
    <Cell ss:StyleID="s69"><Data ss:Type="String">d__Bacteria; k__norank; p__Acidobacteria; c__Acidobacteria; o__norank_c__Acidobacteria; f__norank_c__Acidobacteria; g__norank_c__Acidobacteria; s__unclassified_g__norank_c__Acidobacteria; OTU438</Data></Cell>
    <Cell ss:StyleID="s69"><Data ss:Type="String">d__Bacteria; k__norank; p__Firmicutes; c__Clostridia; o__Clostridiales; f__Ruminococcaceae; g__[Eubacterium]_coprostanoligenes_group; s__uncultured_rumen_bacterium_g__[Eubacterium]_coprostanoligenes_group; OTU3452</Data></Cell>
    <Cell ss:StyleID="s69"><Data ss:Type="String">d__Bacteria; k__norank; p__Firmicutes; c__Clostridia; o__Clostridiales; f__Ruminococcaceae; g__Ruminococcaceae_UCG-014; s__uncultured_bacterium_g__Ruminococcaceae_UCG-014; OTU2638</Data></Cell>
    <Cell ss:StyleID="s69"><Data ss:Type="String">d__Bacteria; k__norank; p__Acidobacteria; c__Acidobacteria; o__Blastocatellales; f__Blastocatellaceae__Subgroup_4_; g__11-24; s__unclassified_g__11-24; OTU1563</Data></Cell>
    <Cell ss:StyleID="s69"><Data ss:Type="String">d__Bacteria; k__norank; p__Proteobacteria; c__Gammaproteobacteria; o__Enterobacteriales; f__Enterobacteriaceae; g__Escherichia-Shigella; s__unclassified_g__Escherichia-Shigella; OTU3021</Data></Cell>
    <Cell ss:StyleID="s69"><Data ss:Type="String">d__Bacteria; k__norank; p__Actinobacteria; c__Actinobacteria; o__Coriobacteriales; f__Coriobacteriaceae; g__Olsenella; s__uncultured_bacterium_g__Olsenella; OTU3137</Data></Cell>
    <Cell ss:StyleID="s69"><Data ss:Type="String">d__Bacteria; k__norank; p__Firmicutes; c__Clostridia; o__Clostridiales; f__Ruminococcaceae; g__Ruminococcaceae_UCG-009; s__uncultured_bacterium_g__Ruminococcaceae_UCG-009; OTU3369</Data></Cell>
    <Cell ss:StyleID="s69"><Data ss:Type="String">d__Bacteria; k__norank; p__Firmicutes; c__Clostridia; o__Clostridiales; f__Ruminococcaceae; g__Ruminococcaceae_UCG-005; s__unclassified_g__Ruminococcaceae_UCG-005; OTU3277</Data></Cell>
[truncated: 8,939,894 more chars]
